# Supplementary material for: (μ-Acetato-κ2 O:O′)[μ-2,6-bis­({bis­[(pyri­din-2-yl-κN)meth­yl]amino-κN}meth­yl)-4-methyl­phenolato-κ2 O:O](metha­nol-κO)dizinc bis­(perchlorate)
Source: Acta Crystallogr Sect E Struct Rep Online. 2014 Mar 5;70(Pt 4):m120–1. doi: 10.1107/S1600536814004279 (PMC3998612; doi:10.1107/S1600536814004279)
Supplement: Supplementary file 1 [file e-70-0m120-sup1.cif]

##############################################################################
#                                                                            #
# This CIF contains the data in a paper accepted for publication in          #
# Acta Crystallographica Section E. It conforms to the requirements of       #
# Notes for Authors for Acta Crystallographica Section E, and has been       #
# peer reviewed under the auspices of the IUCr Commission on Journals.       #
#                                                                            #
# Full details of the Crystallographic Information File format               #
# are given in the paper "The Crystallographic Information File (CIF):       #
# a New Standard Archive File for Crystallography" by S. R. Hall, F. H.      #
# Allen and I. D. Brown [Acta Cryst. (1991), A47, 655-685].                  #
#                                                                            #
# The current version of the core CIF dictionary is obtainable from          #
# ftp://ftp.iucr.org/pub/cif_core.dic.                                       #
#                                                                            #
# Software is freely available for graphical display of the structure(s)     #
# in this CIF. For information consult the CIF software page                 #
# http://www.iucr.org/resources/cif/software.                                #
#                                                                            #
# This file may be used for bona fide research purposes within the           #
# scientific community so long as proper attribution is given to the journal # 
# article from which it was obtained.                                        #
#                                                                            #
##############################################################################
data_I
_audit_creation_method     SHELXL-97
_database_code_depnum_ccdc_archive     'CCDC 988598'
_chemical_name_systematic
;\
(\m-Acetato-\k^2^<i>O</i>:<i>O</i>')[\m-2,6-\
bis({bis[(pyridin-2-yl-\k<i>N</i>)methyl]amino-\k<i>N</i>}methyl)-\
4-methylphenolato-\k^2^<i>O</i>:<i>O</i>](methanol-\k<i>O</i>)dizinc
bis(perchlorate)
;
_chemical_name_common     ?
_chemical_formula_moiety     'C36 H40 N6 O4 Zn2 2+, 2(Cl O4 -)'
_chemical_formula_sum     'C36 H40 Cl2 N6 O12 Zn2'
_chemical_formula_iupac     '[Zn2 (C33 H33 N6 O1)(C2 H3 O2) (C H4 O)] (Cl O4)2'
_chemical_formula_weight     950.38
_chemical_melting_point     ?
_symmetry_cell_setting     triclinic
_symmetry_space_group_name_H-M     'P -1'
_symmetry_space_group_name_Hall     '-P 1'
loop_
    _symmetry_equiv_pos_as_xyz
    'x, y, z'
    '-x, -y, -z'
_cell_length_a     10.0543(4)
_cell_length_b     10.7342(4)
_cell_length_c     18.7836(7)
_cell_angle_alpha     86.320(2)
_cell_angle_beta     80.372(2)
_cell_angle_gamma     78.185(2)
_cell_volume     1955.38(13)
_cell_formula_units_Z     2
_cell_measurement_reflns_used     9729
_cell_measurement_theta_min     2.79
_cell_measurement_theta_max     36.41
_cell_measurement_temperature     100(2)
_exptl_crystal_description     'block'
_exptl_crystal_colour     'yellow'
_exptl_crystal_size_max     0.35
_exptl_crystal_size_mid     0.33
_exptl_crystal_size_min     0.18
_exptl_crystal_density_diffrn     1.614
_exptl_crystal_density_meas     ?
_exptl_crystal_density_method     'not measured'
_exptl_crystal_F_000     976
_exptl_absorpt_coefficient_mu     1.434
_exptl_absorpt_correction_type     multi-scan
_exptl_absorpt_process_details     '(SADABS; Sheldrick, 2008<i>a</i>)'
_exptl_absorpt_correction_T_min     0.6329
_exptl_absorpt_correction_T_max     0.7864
_exptl_special_details     ?
_diffrn_ambient_temperature     100(2)
_diffrn_radiation_type     MoK\a
_diffrn_radiation_wavelength     0.71073
_diffrn_radiation_source     'fine-focus sealed tube'
_diffrn_radiation_monochromator     'curved graphite crystal'
_diffrn_measurement_device_type     'Bruker Kappa APEXII DUO CCD'
_diffrn_measurement_device     '62mm x 62mm CCD camera on \k-goniostat'
_diffrn_measurement_method     '\f scans and \w scans with \k offset'
_diffrn_detector_area_resol_mean     16
_diffrn_reflns_number     62201
_diffrn_reflns_av_R_equivalents     0.0156
_diffrn_reflns_av_sigmaI/netI     0.0228
_diffrn_reflns_theta_min     2.10
_diffrn_reflns_theta_max     36.59
_diffrn_reflns_theta_full     36.59
_diffrn_measured_fraction_theta_max     0.995
_diffrn_measured_fraction_theta_full     0.995
_diffrn_reflns_limit_h_min     -16
_diffrn_reflns_limit_h_max     16
_diffrn_reflns_limit_k_min     -17
_diffrn_reflns_limit_k_max     17
_diffrn_reflns_limit_l_min     -30
_diffrn_reflns_limit_l_max     31
_diffrn_standards_number     ?
_diffrn_standards_interval_count     ?
_diffrn_standards_interval_time     ?
_diffrn_standards_decay_%     ?
_refine_special_details
;
Refinement of <i>F</i>^2^ against ALL reflections. The weighted <i>R</i>-factor
<i>wR</i> and goodness of fit <i>S</i> are based on <i>F</i>^2^, conventional
<i>R</i>-factors <i>R</i> are based on <i>F</i>, with <i>F</i> set to zero for
negative <i>F</i>^2^. The threshold expression of <i>F</i>^2^ >
\s(<i>F</i>^2^) is used only for calculating <i>R</i>-factors(gt) <i>etc</i>.
and is not relevant to the choice of reflections for refinement.
<i>R</i>-factors based on <i>F</i>^2^ are statistically about twice as large
as those based on <i>F</i>, and <i>R</i>- factors based on ALL data will be
even larger.
;
_reflns_number_total     19190
_reflns_number_gt     15523
_reflns_threshold_expression     I>2sigma(I)
_refine_ls_structure_factor_coef     Fsqd
_refine_ls_matrix_type     full
_refine_ls_R_factor_all     0.0451
_refine_ls_R_factor_gt     0.0317
_refine_ls_wR_factor_gt     0.0808
_refine_ls_wR_factor_ref     0.0871
_refine_ls_goodness_of_fit_ref     1.027
_refine_ls_restrained_S_all     1.027
_refine_ls_number_reflns     19190
_refine_ls_number_parameters     563
_refine_ls_number_restraints     0
_refine_ls_hydrogen_treatment     constr
_refine_ls_weighting_scheme     calc
_refine_ls_weighting_details
         'calc w=1/[\s^2^(Fo^2^)+(0.0437P)^2^+0.7350P] where P=(Fo^2^+2Fc^2^)/3'
_atom_sites_solution_hydrogens     geom
_atom_sites_solution_primary     direct
_atom_sites_solution_secondary     difmap
_refine_ls_shift/su_max     0.002
_refine_ls_shift/su_mean     0.000
_refine_diff_density_max     0.949
_refine_diff_density_min     -0.651
_refine_ls_extinction_method     none
_refine_ls_extinction_coef     ?
loop_
    _atom_type_symbol
    _atom_type_description
    _atom_type_scat_dispersion_real
    _atom_type_scat_dispersion_imag
    _atom_type_scat_source
    'C' 'C' 0.0033 0.0016
                         'International Tables Vol C Tables 4.2.6.8 and 6.1.1.4'
    'H' 'H' 0.0000 0.0000
                         'International Tables Vol C Tables 4.2.6.8 and 6.1.1.4'
    'N' 'N' 0.0061 0.0033
                         'International Tables Vol C Tables 4.2.6.8 and 6.1.1.4'
    'O' 'O' 0.0106 0.0060
                         'International Tables Vol C Tables 4.2.6.8 and 6.1.1.4'
    'Zn' 'Zn' 0.2839 1.4301
                         'International Tables Vol C Tables 4.2.6.8 and 6.1.1.4'
    'Cl' 'Cl' 0.1484 0.1585
                         'International Tables Vol C Tables 4.2.6.8 and 6.1.1.4'
_computing_data_collection     'APEX2 (Bruker, 2010)'
_computing_cell_refinement     'SAINT (Bruker, 2010)'
_computing_data_reduction     'SAINT (Bruker, 2010)'
_computing_structure_solution     'SHELXS97 (Sheldrick, 2008<i>b</i>)'
_computing_structure_refinement     'SHELXL97 (Sheldrick, 2008<i>b</i>)'
_computing_molecular_graphics     'CrystalMaker (CrystalMaker, 2011)'
_computing_publication_material     'SHELXL97 (Sheldrick, 2008<i>b</i>)'
loop_
    _atom_site_type_symbol
    _atom_site_label
    _atom_site_fract_x
    _atom_site_fract_y
    _atom_site_fract_z
    _atom_site_U_iso_or_equiv
    _atom_site_adp_type
    _atom_site_calc_flag
    _atom_site_refinement_flags
    _atom_site_occupancy
    _atom_site_symmetry_multiplicity
    _atom_site_disorder_assembly
    _atom_site_disorder_group
    Zn Zn1 0.404914(12) 0.287963(11) 0.196393(7) 0.01438(3) Uani d . 1 1 . .
    Zn Zn2 0.762399(12) 0.192005(12) 0.203424(7) 0.01622(3) Uani d . 1 1 . .
    Cl Cl1 0.64852(3) 0.81110(3) 0.138938(18) 0.02784(6) Uani d . 1 1 . .
    Cl Cl2 0.04630(4) 0.73238(3) 0.416697(16) 0.02788(6) Uani d . 1 1 . .
    O O1 0.56730(8) 0.22892(8) 0.25227(4) 0.01726(13) Uani d . 1 1 . .
    O O2 0.51803(8) 0.39983(8) 0.12574(5) 0.02011(15) Uani d . 1 1 . .
    O O3 0.45462(10) 0.13837(8) 0.12373(5) 0.02328(16) Uani d . 1 1 . .
    H H3O 0.5090 0.0747 0.1396 0.035 Uiso d R 1 1 . .
    O O4 0.73783(9) 0.29498(9) 0.11224(5) 0.02349(16) Uani d . 1 1 . .
    O O5 0.64811(15) 0.93993(11) 0.15863(9) 0.0514(4) Uani d . 1 1 . .
    O O6 0.51205(14) 0.80215(14) 0.13164(9) 0.0527(3) Uani d . 1 1 . .
    O O7 0.73777(15) 0.78473(14) 0.07170(7) 0.0489(3) Uani d . 1 1 . .
    O O8 0.69998(15) 0.72519(12) 0.19353(7) 0.0466(3) Uani d . 1 1 . .
    O O9 0.13246(16) 0.74430(14) 0.34787(7) 0.0321(3) Uani d P 0.734(2) 1 A 1
    O O10 0.0887(3) 0.61728(15) 0.45314(10) 0.0500(6) Uani d P 0.734(2) 1 A 1
    O O11 0.0592(2) 0.83897(13) 0.46055(8) 0.0342(4) Uani d P 0.734(2) 1 A 1
    O O12 -0.09405(19) 0.7509(2) 0.40768(10) 0.0472(5) Uani d P 0.734(2) 1 A 1
    O O9B 0.0062(5) 0.6900(4) 0.3461(2) 0.0367(10) Uani d P 0.266(2) 1 A 2
    O O10B 0.1895(5) 0.7003(5) 0.4069(4) 0.0510(14) Uani d P 0.266(2) 1 A 2
    O O11B -0.0021(7) 0.6269(5) 0.4675(3) 0.0397(12) Uani d P 0.266(2) 1 A 2
    O O12B -0.0205(5) 0.8437(3) 0.4349(2) 0.0334(10) Uani d P 0.266(2) 1 A 2
    N N1 0.22879(9) 0.38476(9) 0.14793(5) 0.01711(15) Uani d . 1 1 . .
    N N2 0.31404(10) 0.43817(9) 0.27006(5) 0.01806(16) Uani d . 1 1 . .
    N N3 0.28959(10) 0.18295(9) 0.27692(5) 0.01951(17) Uani d . 1 1 . .
    N N4 0.81362(10) 0.05214(9) 0.29061(5) 0.01938(16) Uani d . 1 1 . .
    N N5 0.82889(10) 0.31006(9) 0.26733(5) 0.01902(16) Uani d . 1 1 . .
    N N6 0.92968(10) 0.06431(9) 0.14755(5) 0.01880(16) Uani d . 1 1 . .
    C C1 0.16155(11) 0.33903(11) 0.10315(7) 0.02043(19) Uani d . 1 1 . .
    H H1 0.1965 0.2554 0.0860 0.025 Uiso calc R 1 1 . .
    C C2 0.04273(12) 0.40860(12) 0.08061(7) 0.0232(2) Uani d . 1 1 . .
    H H2 -0.0027 0.3736 0.0486 0.028 Uiso calc R 1 1 . .
    C C3 -0.00807(12) 0.53026(12) 0.10589(7) 0.0238(2) Uani d . 1 1 . .
    H H3 -0.0888 0.5805 0.0912 0.029 Uiso calc R 1 1 . .
    C C4 0.06054(12) 0.57767(11) 0.15289(7) 0.0225(2) Uani d . 1 1 . .
    H H4 0.0267 0.6605 0.1713 0.027 Uiso calc R 1 1 . .
    C C5 0.17950(11) 0.50276(10) 0.17279(6) 0.01827(18) Uani d . 1 1 . .
    C C6 0.25960(12) 0.54702(10) 0.22410(6) 0.02066(19) Uani d . 1 1 . .
    H H6A 0.3365 0.5830 0.1964 0.025 Uiso calc R 1 1 . .
    H H6B 0.1989 0.6144 0.2547 0.025 Uiso calc R 1 1 . .
    C C7 0.20189(12) 0.39622(12) 0.32153(6) 0.0219(2) Uani d . 1 1 . .
    H H7A 0.1143 0.4227 0.3022 0.026 Uiso calc R 1 1 . .
    H H7B 0.1915 0.4384 0.3680 0.026 Uiso calc R 1 1 . .
    C C8 0.23019(11) 0.25369(12) 0.33441(6) 0.0208(2) Uani d . 1 1 . .
    C C9 0.19014(12) 0.19933(14) 0.40185(7) 0.0269(2) Uani d . 1 1 . .
    H H9 0.1503 0.2514 0.4420 0.032 Uiso calc R 1 1 . .
    C C10 0.20931(14) 0.06843(15) 0.40935(8) 0.0313(3) Uani d . 1 1 . .
    H H10 0.1816 0.0291 0.4546 0.038 Uiso calc R 1 1 . .
    C C11 0.26965(14) -0.00504(13) 0.34994(8) 0.0306(3) Uani d . 1 1 . .
    H H11 0.2831 -0.0953 0.3538 0.037 Uiso calc R 1 1 . .
    C C12 0.30993(12) 0.05536(11) 0.28486(7) 0.0239(2) Uani d . 1 1 . .
    H H12 0.3533 0.0050 0.2445 0.029 Uiso calc R 1 1 . .
    C C13 0.42082(12) 0.46870(11) 0.30836(6) 0.02080(19) Uani d . 1 1 . .
    H H13A 0.3809 0.5439 0.3383 0.025 Uiso calc R 1 1 . .
    H H13B 0.4976 0.4900 0.2725 0.025 Uiso calc R 1 1 . .
    C C14 0.47481(12) 0.35782(11) 0.35572(6) 0.01978(18) Uani d . 1 1 . .
    C C15 0.45211(14) 0.36787(13) 0.43074(7) 0.0250(2) Uani d . 1 1 . .
    H H15 0.4026 0.4458 0.4513 0.030 Uiso calc R 1 1 . .
    C C16 0.49986(14) 0.26715(14) 0.47628(7) 0.0279(2) Uani d . 1 1 . .
    C C17 0.4717(2) 0.27899(19) 0.55740(8) 0.0450(4) Uani d . 1 1 . .
    H H17A 0.4676 0.3673 0.5694 0.068 Uiso calc R 1 1 . .
    H H17B 0.5455 0.2229 0.5788 0.068 Uiso calc R 1 1 . .
    H H17C 0.3836 0.2544 0.5766 0.068 Uiso calc R 1 1 . .
    C C18 0.57440(13) 0.15521(13) 0.44460(7) 0.0249(2) Uani d . 1 1 . .
    H H18 0.6094 0.0859 0.4747 0.030 Uiso calc R 1 1 . .
    C C19 0.59933(11) 0.14172(11) 0.36993(6) 0.02006(19) Uani d . 1 1 . .
    C C20 0.54680(11) 0.24273(11) 0.32473(6) 0.01771(17) Uani d . 1 1 . .
    C C21 0.68633(12) 0.02336(11) 0.33656(7) 0.0219(2) Uani d . 1 1 . .
    H H21A 0.6330 -0.0138 0.3066 0.026 Uiso calc R 1 1 . .
    H H21B 0.7121 -0.0399 0.3751 0.026 Uiso calc R 1 1 . .
    C C22 0.89557(12) 0.11097(12) 0.33267(6) 0.0218(2) Uani d . 1 1 . .
    H H22A 0.9944 0.0843 0.3131 0.026 Uiso calc R 1 1 . .
    H H22B 0.8812 0.0793 0.3835 0.026 Uiso calc R 1 1 . .
    C C23 0.85776(11) 0.25427(11) 0.33065(6) 0.01980(19) Uani d . 1 1 . .
    C C24 0.85952(12) 0.32543(13) 0.38967(7) 0.0234(2) Uani d . 1 1 . .
    H H24 0.8776 0.2843 0.4343 0.028 Uiso calc R 1 1 . .
    C C25 0.83471(13) 0.45668(14) 0.38262(7) 0.0260(2) Uani d . 1 1 . .
    H H25 0.8378 0.5069 0.4219 0.031 Uiso calc R 1 1 . .
    C C26 0.80504(13) 0.51447(12) 0.31695(7) 0.0249(2) Uani d . 1 1 . .
    H H26 0.7881 0.6045 0.3106 0.030 Uiso calc R 1 1 . .
    C C27 0.80086(12) 0.43792(11) 0.26140(6) 0.02130(19) Uani d . 1 1 . .
    H H27 0.7772 0.4771 0.2172 0.026 Uiso calc R 1 1 . .
    C C28 0.89733(13) -0.06454(11) 0.25708(7) 0.0235(2) Uani d . 1 1 . .
    H H28A 0.8362 -0.1196 0.2457 0.028 Uiso calc R 1 1 . .
    H H28B 0.9555 -0.1123 0.2913 0.028 Uiso calc R 1 1 . .
    C C29 0.98728(12) -0.03182(11) 0.18882(6) 0.02039(19) Uani d . 1 1 . .
    C C30 1.12006(13) -0.09959(12) 0.16848(7) 0.0246(2) Uani d . 1 1 . .
    H H30 1.1608 -0.1638 0.1998 0.029 Uiso calc R 1 1 . .
    C C31 1.19249(14) -0.07226(13) 0.10175(8) 0.0281(2) Uani d . 1 1 . .
    H H31 1.2837 -0.1173 0.0868 0.034 Uiso calc R 1 1 . .
    C C32 1.13011(14) 0.02149(12) 0.05717(7) 0.0264(2) Uani d . 1 1 . .
    H H32 1.1759 0.0395 0.0103 0.032 Uiso calc R 1 1 . .
    C C33 0.99908(12) 0.08864(11) 0.08247(6) 0.02099(19) Uani d . 1 1 . .
    H H33 0.9569 0.1545 0.0525 0.025 Uiso calc R 1 1 . .
    C C34 0.49460(18) 0.15787(14) 0.04811(7) 0.0329(3) Uani d . 1 1 . .
    H H34A 0.4616 0.0974 0.0217 0.049 Uiso calc R 1 1 . .
    H H34B 0.5952 0.1445 0.0368 0.049 Uiso calc R 1 1 . .
    H H34C 0.4545 0.2451 0.0338 0.049 Uiso calc R 1 1 . .
    C C39 0.64042(11) 0.38137(11) 0.09515(6) 0.01909(18) Uani d . 1 1 . .
    C C50 0.67620(14) 0.46809(15) 0.03151(8) 0.0331(3) Uani d . 1 1 . .
    H H50A 0.6221 0.4602 -0.0062 0.050 Uiso calc R 1 1 . .
    H H50B 0.7745 0.4441 0.0124 0.050 Uiso calc R 1 1 . .
    H H50C 0.6552 0.5564 0.0470 0.050 Uiso calc R 1 1 . .
loop_
    _atom_site_aniso_label
    _atom_site_aniso_U_11
    _atom_site_aniso_U_22
    _atom_site_aniso_U_33
    _atom_site_aniso_U_12
    _atom_site_aniso_U_13
    _atom_site_aniso_U_23
    Zn1 0.01089(5) 0.01544(5) 0.01542(5) 0.00063(4) -0.00265(4) 0.00095(4)
    Zn2 0.01181(5) 0.02042(6) 0.01527(5) -0.00020(4) -0.00364(4) 0.00250(4)
    Cl1 0.02812(14) 0.02265(12) 0.02927(14) 0.00642(10) -0.00913(11) 0.00039(10)
    Cl2 0.03615(16) 0.02869(13) 0.01692(11) -0.00313(11) -0.00466(11) 0.00407(9)
    O1 0.0122(3) 0.0231(3) 0.0150(3) 0.0000(3) -0.0029(2) 0.0012(3)
    O2 0.0152(3) 0.0223(3) 0.0212(4) -0.0020(3) -0.0026(3) 0.0047(3)
    O3 0.0256(4) 0.0178(3) 0.0237(4) 0.0036(3) -0.0049(3) -0.0022(3)
    O4 0.0160(3) 0.0325(4) 0.0185(4) 0.0012(3) -0.0033(3) 0.0075(3)
    O5 0.0559(8) 0.0244(5) 0.0764(10) 0.0123(5) -0.0390(7) -0.0103(5)
    O6 0.0332(6) 0.0538(8) 0.0721(10) -0.0047(6) -0.0165(6) -0.0005(7)
    O7 0.0481(7) 0.0544(8) 0.0323(6) 0.0102(6) 0.0007(5) 0.0030(5)
    O8 0.0610(8) 0.0367(6) 0.0358(6) 0.0086(5) -0.0166(6) 0.0106(5)
    O9 0.0359(7) 0.0380(7) 0.0181(6) -0.0001(6) 0.0015(5) -0.0060(5)
    O10 0.1041(19) 0.0174(6) 0.0296(8) -0.0013(9) -0.0282(11) 0.0031(5)
    O11 0.0595(11) 0.0219(6) 0.0210(6) -0.0149(6) 0.0042(6) -0.0056(4)
    O12 0.0377(9) 0.0678(12) 0.0394(9) -0.0215(8) -0.0073(7) 0.0125(8)
    O9B 0.059(3) 0.0264(17) 0.0257(18) -0.0033(17) -0.0166(18) 0.0019(13)
    O10B 0.032(2) 0.038(2) 0.084(4) -0.0089(18) -0.007(2) -0.006(2)
    O11B 0.066(3) 0.032(2) 0.028(2) -0.021(2) -0.014(2) 0.0086(16)
    O12B 0.050(3) 0.0197(15) 0.0257(18) -0.0028(15) 0.0020(17) -0.0029(12)
    N1 0.0125(3) 0.0172(3) 0.0203(4) 0.0002(3) -0.0035(3) 0.0016(3)
    N2 0.0157(4) 0.0191(4) 0.0172(4) 0.0012(3) -0.0026(3) 0.0005(3)
    N3 0.0127(4) 0.0219(4) 0.0229(4) -0.0021(3) -0.0036(3) 0.0046(3)
    N4 0.0144(4) 0.0223(4) 0.0198(4) -0.0001(3) -0.0044(3) 0.0038(3)
    N5 0.0142(4) 0.0249(4) 0.0182(4) -0.0041(3) -0.0041(3) 0.0026(3)
    N6 0.0159(4) 0.0202(4) 0.0200(4) -0.0023(3) -0.0040(3) 0.0001(3)
    C1 0.0157(4) 0.0196(4) 0.0264(5) -0.0025(3) -0.0070(4) 0.0026(4)
    C2 0.0166(4) 0.0256(5) 0.0289(6) -0.0051(4) -0.0095(4) 0.0061(4)
    C3 0.0136(4) 0.0259(5) 0.0296(6) 0.0007(4) -0.0058(4) 0.0074(4)
    C4 0.0171(4) 0.0200(4) 0.0265(5) 0.0039(4) -0.0028(4) 0.0028(4)
    C5 0.0145(4) 0.0179(4) 0.0199(5) 0.0013(3) -0.0019(3) 0.0019(3)
    C6 0.0223(5) 0.0162(4) 0.0215(5) 0.0027(4) -0.0058(4) -0.0009(3)
    C7 0.0158(4) 0.0266(5) 0.0193(5) 0.0020(4) 0.0006(4) 0.0011(4)
    C8 0.0119(4) 0.0283(5) 0.0207(5) -0.0020(4) -0.0027(3) 0.0052(4)
    C9 0.0160(5) 0.0410(7) 0.0219(5) -0.0047(4) -0.0033(4) 0.0095(5)
    C10 0.0213(5) 0.0421(7) 0.0305(6) -0.0091(5) -0.0080(5) 0.0183(5)
    C11 0.0222(5) 0.0297(6) 0.0407(7) -0.0077(4) -0.0104(5) 0.0166(5)
    C12 0.0177(5) 0.0225(5) 0.0318(6) -0.0044(4) -0.0072(4) 0.0073(4)
    C13 0.0222(5) 0.0212(4) 0.0192(5) -0.0021(4) -0.0060(4) -0.0019(4)
    C14 0.0177(4) 0.0248(5) 0.0164(4) -0.0024(4) -0.0039(3) 0.0002(4)
    C15 0.0252(5) 0.0313(6) 0.0177(5) -0.0029(4) -0.0040(4) -0.0019(4)
    C16 0.0281(6) 0.0382(6) 0.0165(5) -0.0047(5) -0.0046(4) 0.0022(4)
    C17 0.0611(11) 0.0512(9) 0.0171(6) 0.0012(8) -0.0056(6) 0.0007(6)
    C18 0.0221(5) 0.0335(6) 0.0183(5) -0.0041(4) -0.0054(4) 0.0066(4)
    C19 0.0153(4) 0.0257(5) 0.0185(5) -0.0035(4) -0.0037(3) 0.0049(4)
    C20 0.0126(4) 0.0242(4) 0.0158(4) -0.0025(3) -0.0032(3) 0.0025(3)
    C21 0.0177(5) 0.0243(5) 0.0223(5) -0.0026(4) -0.0036(4) 0.0070(4)
    C22 0.0157(4) 0.0290(5) 0.0202(5) -0.0006(4) -0.0077(4) 0.0036(4)
    C23 0.0127(4) 0.0284(5) 0.0185(4) -0.0036(4) -0.0048(3) 0.0030(4)
    C24 0.0172(5) 0.0351(6) 0.0189(5) -0.0055(4) -0.0055(4) 0.0004(4)
    C25 0.0214(5) 0.0355(6) 0.0228(5) -0.0080(5) -0.0038(4) -0.0040(4)
    C26 0.0223(5) 0.0273(5) 0.0254(5) -0.0066(4) -0.0026(4) -0.0014(4)
    C27 0.0180(5) 0.0252(5) 0.0204(5) -0.0050(4) -0.0026(4) 0.0027(4)
    C28 0.0206(5) 0.0217(5) 0.0251(5) 0.0019(4) -0.0047(4) 0.0050(4)
    C29 0.0173(4) 0.0200(4) 0.0235(5) -0.0012(3) -0.0056(4) -0.0001(4)
    C30 0.0189(5) 0.0226(5) 0.0307(6) 0.0017(4) -0.0059(4) -0.0032(4)
    C31 0.0195(5) 0.0283(6) 0.0342(7) -0.0005(4) -0.0004(5) -0.0078(5)
    C32 0.0244(5) 0.0265(5) 0.0271(6) -0.0059(4) 0.0023(4) -0.0055(4)
    C33 0.0221(5) 0.0203(4) 0.0207(5) -0.0047(4) -0.0021(4) -0.0025(4)
    C34 0.0425(8) 0.0318(6) 0.0216(6) 0.0017(6) -0.0063(5) -0.0072(5)
    C39 0.0154(4) 0.0246(5) 0.0177(4) -0.0042(4) -0.0056(3) 0.0051(3)
    C50 0.0190(5) 0.0464(8) 0.0323(7) -0.0078(5) -0.0065(5) 0.0222(6)
_geom_special_details
;
All e.s.d.'s (except the e.s.d. in the dihedral angle between two l.s. planes)
are estimated using the full covariance matrix. The cell e.s.d.'s are taken
into account individually in the estimation of e.s.d.'s in distances, angles
and torsion angles; correlations between e.s.d.'s in cell parameters are only
used when they are defined by crystal symmetry. An approximate (isotropic)
treatment of cell e.s.d.'s is used for estimating e.s.d.'s involving l.s.
planes.
;
loop_
    _geom_bond_atom_site_label_1
    _geom_bond_atom_site_label_2
    _geom_bond_site_symmetry_2
    _geom_bond_distance
    _geom_bond_publ_flag
    Zn1 O1 . 2.0574(8) yes
    Zn1 O2 . 2.0849(8) yes
    Zn1 O3 . 2.1013(9) yes
    Zn1 N2 . 2.1470(10) yes
    Zn1 N3 . 2.1524(9) yes
    Zn1 N1 . 2.1699(9) yes
    Zn2 O1 . 1.9932(8) yes
    Zn2 O4 . 2.0009(8) yes
    Zn2 N5 . 2.0747(10) yes
    Zn2 N6 . 2.1117(10) yes
    Zn2 N4 . 2.2025(9) yes
    Cl1 O6 . 1.4245(14) ?
    Cl1 O8 . 1.4249(11) ?
    Cl1 O7 . 1.4294(13) ?
    Cl1 O5 . 1.4533(12) ?
    Cl2 O12B . 1.281(4) ?
    Cl2 O10B . 1.394(5) ?
    Cl2 O10 . 1.3965(15) ?
    Cl2 O12 . 1.4214(18) ?
    Cl2 O9 . 1.4448(14) ?
    Cl2 O11 . 1.4906(14) ?
    Cl2 O11B . 1.536(4) ?
    Cl2 O9B . 1.568(4) ?
    O1 C20 . 1.3552(13) ?
    O2 C39 . 1.2497(14) ?
    O3 C34 . 1.4241(17) ?
    O3 H3O . 0.8547 ?
    O4 C39 . 1.2716(13) ?
    N1 C1 . 1.3359(15) ?
    N1 C5 . 1.3451(14) ?
    N2 C6 . 1.4754(14) ?
    N2 C7 . 1.4819(15) ?
    N2 C13 . 1.4866(15) ?
    N3 C8 . 1.3429(16) ?
    N3 C12 . 1.3450(15) ?
    N4 C28 . 1.4718(16) ?
    N4 C22 . 1.4821(16) ?
    N4 C21 . 1.4955(15) ?
    N5 C27 . 1.3447(15) ?
    N5 C23 . 1.3455(14) ?
    N6 C33 . 1.3407(15) ?
    N6 C29 . 1.3431(14) ?
    C1 C2 . 1.3883(16) ?
    C1 H1 . 0.9500 ?
    C2 C3 . 1.3847(18) ?
    C2 H2 . 0.9500 ?
    C3 C4 . 1.3854(19) ?
    C3 H3 . 0.9500 ?
    C4 C5 . 1.3906(15) ?
    C4 H4 . 0.9500 ?
    C5 C6 . 1.5094(17) ?
    C6 H6A . 0.9900 ?
    C6 H6B . 0.9900 ?
    C7 C8 . 1.5092(17) ?
    C7 H7A . 0.9900 ?
    C7 H7B . 0.9900 ?
    C8 C9 . 1.3921(16) ?
    C9 C10 . 1.380(2) ?
    C9 H9 . 0.9500 ?
    C10 C11 . 1.388(2) ?
    C10 H10 . 0.9500 ?
    C11 C12 . 1.3852(18) ?
    C11 H11 . 0.9500 ?
    C12 H12 . 0.9500 ?
    C13 C14 . 1.5045(16) ?
    C13 H13A . 0.9900 ?
    C13 H13B . 0.9900 ?
    C14 C15 . 1.3969(17) ?
    C14 C20 . 1.4051(16) ?
    C15 C16 . 1.3919(18) ?
    C15 H15 . 0.9500 ?
    C16 C18 . 1.390(2) ?
    C16 C17 . 1.511(2) ?
    C17 H17A . 0.9800 ?
    C17 H17B . 0.9800 ?
    C17 H17C . 0.9800 ?
    C18 C19 . 1.3946(17) ?
    C18 H18 . 0.9500 ?
    C19 C20 . 1.4046(15) ?
    C19 C21 . 1.4953(17) ?
    C21 H21A . 0.9900 ?
    C21 H21B . 0.9900 ?
    C22 C23 . 1.5067(17) ?
    C22 H22A . 0.9900 ?
    C22 H22B . 0.9900 ?
    C23 C24 . 1.3905(18) ?
    C24 C25 . 1.3812(19) ?
    C24 H24 . 0.9500 ?
    C25 C26 . 1.3944(18) ?
    C25 H25 . 0.9500 ?
    C26 C27 . 1.3800(18) ?
    C26 H26 . 0.9500 ?
    C27 H27 . 0.9500 ?
    C28 C29 . 1.5066(17) ?
    C28 H28A . 0.9900 ?
    C28 H28B . 0.9900 ?
    C29 C30 . 1.3873(17) ?
    C30 C31 . 1.386(2) ?
    C30 H30 . 0.9500 ?
    C31 C32 . 1.384(2) ?
    C31 H31 . 0.9500 ?
    C32 C33 . 1.3881(18) ?
    C32 H32 . 0.9500 ?
    C33 H33 . 0.9500 ?
    C34 H34A . 0.9800 ?
    C34 H34B . 0.9800 ?
    C34 H34C . 0.9800 ?
    C39 C50 . 1.5084(16) ?
    C50 H50A . 0.9800 ?
    C50 H50B . 0.9800 ?
    C50 H50C . 0.9800 ?
loop_
    _geom_angle_atom_site_label_1
    _geom_angle_atom_site_label_2
    _geom_angle_atom_site_label_3
    _geom_angle_site_symmetry_1
    _geom_angle_site_symmetry_3
    _geom_angle
    _geom_angle_publ_flag
    O1 Zn1 O2 . . 90.95(3) ?
    O1 Zn1 O3 . . 97.15(3) ?
    O2 Zn1 O3 . . 91.81(4) ?
    O1 Zn1 N2 . . 91.74(3) ?
    O2 Zn1 N2 . . 94.53(4) ?
    O3 Zn1 N2 . . 169.00(4) ?
    O1 Zn1 N3 . . 86.70(3) ?
    O2 Zn1 N3 . . 174.90(4) ?
    O3 Zn1 N3 . . 92.97(4) ?
    N2 Zn1 N3 . . 81.04(4) ?
    O1 Zn1 N1 . . 168.87(4) ?
    O2 Zn1 N1 . . 86.08(3) ?
    O3 Zn1 N1 . . 93.66(4) ?
    N2 Zn1 N1 . . 77.83(4) ?
    N3 Zn1 N1 . . 95.38(3) ?
    O1 Zn2 O4 . . 98.18(3) ?
    O1 Zn2 N5 . . 94.83(4) ?
    O4 Zn2 N5 . . 104.35(4) ?
    O1 Zn2 N6 . . 149.41(4) ?
    O4 Zn2 N6 . . 90.61(4) ?
    N5 Zn2 N6 . . 111.34(4) ?
    O1 Zn2 N4 . . 89.52(3) ?
    O4 Zn2 N4 . . 169.51(4) ?
    N5 Zn2 N4 . . 81.95(4) ?
    N6 Zn2 N4 . . 79.21(4) ?
    O6 Cl1 O8 . . 111.94(9) ?
    O6 Cl1 O7 . . 109.80(9) ?
    O8 Cl1 O7 . . 109.16(8) ?
    O6 Cl1 O5 . . 108.75(8) ?
    O8 Cl1 O5 . . 108.31(8) ?
    O7 Cl1 O5 . . 108.83(10) ?
    O12B Cl2 O10B . . 122.5(3) ?
    O12B Cl2 O10 . . 135.8(2) ?
    O10B Cl2 O10 . . 69.9(3) ?
    O12B Cl2 O12 . . 67.9(3) ?
    O10B Cl2 O12 . . 164.3(3) ?
    O10 Cl2 O12 . . 111.87(15) ?
    O12B Cl2 O9 . . 108.17(18) ?
    O10B Cl2 O9 . . 56.6(3) ?
    O10 Cl2 O9 . . 112.33(13) ?
    O12 Cl2 O9 . . 110.44(10) ?
    O10B Cl2 O11 . . 86.4(2) ?
    O10 Cl2 O11 . . 108.75(10) ?
    O12 Cl2 O11 . . 107.04(12) ?
    O9 Cl2 O11 . . 106.09(8) ?
    O12B Cl2 O11B . . 112.4(3) ?
    O10B Cl2 O11B . . 104.9(3) ?
    O12 Cl2 O11B . . 78.9(3) ?
    O9 Cl2 O11B . . 138.7(2) ?
    O11 Cl2 O11B . . 109.2(2) ?
    O12B Cl2 O9B . . 111.8(3) ?
    O10B Cl2 O9B . . 104.8(3) ?
    O10 Cl2 O9B . . 103.47(16) ?
    O12 Cl2 O9B . . 59.5(2) ?
    O9 Cl2 O9B . . 59.87(19) ?
    O11 Cl2 O9B . . 147.78(15) ?
    O11B Cl2 O9B . . 97.2(2) ?
    C20 O1 Zn2 . . 116.39(6) ?
    C20 O1 Zn1 . . 119.30(6) ?
    Zn2 O1 Zn1 . . 122.58(4) ?
    C39 O2 Zn1 . . 132.81(7) ?
    C34 O3 Zn1 . . 122.56(8) ?
    C34 O3 H3O . . 110.3 ?
    Zn1 O3 H3O . . 111.1 ?
    C39 O4 Zn2 . . 132.45(8) ?
    C1 N1 C5 . . 119.00(9) ?
    C1 N1 Zn1 . . 128.68(7) ?
    C5 N1 Zn1 . . 112.10(7) ?
    C6 N2 C7 . . 111.21(9) ?
    C6 N2 C13 . . 111.14(9) ?
    C7 N2 C13 . . 111.29(9) ?
    C6 N2 Zn1 . . 104.81(7) ?
    C7 N2 Zn1 . . 108.42(7) ?
    C13 N2 Zn1 . . 109.74(7) ?
    C8 N3 C12 . . 118.70(10) ?
    C8 N3 Zn1 . . 111.57(7) ?
    C12 N3 Zn1 . . 125.70(8) ?
    C28 N4 C22 . . 110.45(9) ?
    C28 N4 C21 . . 110.18(9) ?
    C22 N4 C21 . . 111.60(9) ?
    C28 N4 Zn2 . . 107.91(7) ?
    C22 N4 Zn2 . . 105.41(7) ?
    C21 N4 Zn2 . . 111.13(7) ?
    C27 N5 C23 . . 118.83(11) ?
    C27 N5 Zn2 . . 123.99(8) ?
    C23 N5 Zn2 . . 113.17(8) ?
    C33 N6 C29 . . 118.65(10) ?
    C33 N6 Zn2 . . 124.81(8) ?
    C29 N6 Zn2 . . 114.47(8) ?
    N1 C1 C2 . . 122.73(11) ?
    N1 C1 H1 . . 118.6 ?
    C2 C1 H1 . . 118.6 ?
    C3 C2 C1 . . 118.44(11) ?
    C3 C2 H2 . . 120.8 ?
    C1 C2 H2 . . 120.8 ?
    C2 C3 C4 . . 119.05(10) ?
    C2 C3 H3 . . 120.5 ?
    C4 C3 H3 . . 120.5 ?
    C3 C4 C5 . . 119.31(11) ?
    C3 C4 H4 . . 120.3 ?
    C5 C4 H4 . . 120.3 ?
    N1 C5 C4 . . 121.46(11) ?
    N1 C5 C6 . . 115.97(9) ?
    C4 C5 C6 . . 122.57(10) ?
    N2 C6 C5 . . 109.33(9) ?
    N2 C6 H6A . . 109.8 ?
    C5 C6 H6A . . 109.8 ?
    N2 C6 H6B . . 109.8 ?
    C5 C6 H6B . . 109.8 ?
    H6A C6 H6B . . 108.3 ?
    N2 C7 C8 . . 111.72(9) ?
    N2 C7 H7A . . 109.3 ?
    C8 C7 H7A . . 109.3 ?
    N2 C7 H7B . . 109.3 ?
    C8 C7 H7B . . 109.3 ?
    H7A C7 H7B . . 107.9 ?
    N3 C8 C9 . . 122.20(12) ?
    N3 C8 C7 . . 116.56(10) ?
    C9 C8 C7 . . 121.17(12) ?
    C10 C9 C8 . . 118.80(13) ?
    C10 C9 H9 . . 120.6 ?
    C8 C9 H9 . . 120.6 ?
    C9 C10 C11 . . 119.19(12) ?
    C9 C10 H10 . . 120.4 ?
    C11 C10 H10 . . 120.4 ?
    C12 C11 C10 . . 118.92(12) ?
    C12 C11 H11 . . 120.5 ?
    C10 C11 H11 . . 120.5 ?
    N3 C12 C11 . . 122.16(13) ?
    N3 C12 H12 . . 118.9 ?
    C11 C12 H12 . . 118.9 ?
    N2 C13 C14 . . 110.86(9) ?
    N2 C13 H13A . . 109.5 ?
    C14 C13 H13A . . 109.5 ?
    N2 C13 H13B . . 109.5 ?
    C14 C13 H13B . . 109.5 ?
    H13A C13 H13B . . 108.1 ?
    C15 C14 C20 . . 119.55(10) ?
    C15 C14 C13 . . 120.33(11) ?
    C20 C14 C13 . . 120.11(10) ?
    C16 C15 C14 . . 121.96(12) ?
    C16 C15 H15 . . 119.0 ?
    C14 C15 H15 . . 119.0 ?
    C18 C16 C15 . . 117.73(11) ?
    C18 C16 C17 . . 121.11(13) ?
    C15 C16 C17 . . 121.16(13) ?
    C16 C17 H17A . . 109.5 ?
    C16 C17 H17B . . 109.5 ?
    H17A C17 H17B . . 109.5 ?
    C16 C17 H17C . . 109.5 ?
    H17A C17 H17C . . 109.5 ?
    H17B C17 H17C . . 109.5 ?
    C16 C18 C19 . . 121.93(11) ?
    C16 C18 H18 . . 119.0 ?
    C19 C18 H18 . . 119.0 ?
    C18 C19 C20 . . 119.73(11) ?
    C18 C19 C21 . . 121.19(10) ?
    C20 C19 C21 . . 119.02(10) ?
    O1 C20 C19 . . 120.02(10) ?
    O1 C20 C14 . . 120.94(9) ?
    C19 C20 C14 . . 119.03(10) ?
    C19 C21 N4 . . 110.63(9) ?
    C19 C21 H21A . . 109.5 ?
    N4 C21 H21A . . 109.5 ?
    C19 C21 H21B . . 109.5 ?
    N4 C21 H21B . . 109.5 ?
    H21A C21 H21B . . 108.1 ?
    N4 C22 C23 . . 112.64(9) ?
    N4 C22 H22A . . 109.1 ?
    C23 C22 H22A . . 109.1 ?
    N4 C22 H22B . . 109.1 ?
    C23 C22 H22B . . 109.1 ?
    H22A C22 H22B . . 107.8 ?
    N5 C23 C24 . . 121.68(11) ?
    N5 C23 C22 . . 116.27(10) ?
    C24 C23 C22 . . 121.97(10) ?
    C25 C24 C23 . . 119.24(11) ?
    C25 C24 H24 . . 120.4 ?
    C23 C24 H24 . . 120.4 ?
    C24 C25 C26 . . 119.05(12) ?
    C24 C25 H25 . . 120.5 ?
    C26 C25 H25 . . 120.5 ?
    C27 C26 C25 . . 118.52(12) ?
    C27 C26 H26 . . 120.7 ?
    C25 C26 H26 . . 120.7 ?
    N5 C27 C26 . . 122.62(11) ?
    N5 C27 H27 . . 118.7 ?
    C26 C27 H27 . . 118.7 ?
    N4 C28 C29 . . 110.33(9) ?
    N4 C28 H28A . . 109.6 ?
    C29 C28 H28A . . 109.6 ?
    N4 C28 H28B . . 109.6 ?
    C29 C28 H28B . . 109.6 ?
    H28A C28 H28B . . 108.1 ?
    N6 C29 C30 . . 121.89(11) ?
    N6 C29 C28 . . 115.99(10) ?
    C30 C29 C28 . . 122.08(10) ?
    C31 C30 C29 . . 119.06(12) ?
    C31 C30 H30 . . 120.5 ?
    C29 C30 H30 . . 120.5 ?
    C32 C31 C30 . . 119.09(12) ?
    C32 C31 H31 . . 120.5 ?
    C30 C31 H31 . . 120.5 ?
    C31 C32 C33 . . 118.48(12) ?
    C31 C32 H32 . . 120.8 ?
    C33 C32 H32 . . 120.8 ?
    N6 C33 C32 . . 122.62(11) ?
    N6 C33 H33 . . 118.7 ?
    C32 C33 H33 . . 118.7 ?
    O3 C34 H34A . . 109.5 ?
    O3 C34 H34B . . 109.5 ?
    H34A C34 H34B . . 109.5 ?
    O3 C34 H34C . . 109.5 ?
    H34A C34 H34C . . 109.5 ?
    H34B C34 H34C . . 109.5 ?
    O2 C39 O4 . . 125.96(10) ?
    O2 C39 C50 . . 117.32(10) ?
    O4 C39 C50 . . 116.71(10) ?
    C39 C50 H50A . . 109.5 ?
    C39 C50 H50B . . 109.5 ?
    H50A C50 H50B . . 109.5 ?
    C39 C50 H50C . . 109.5 ?
    H50A C50 H50C . . 109.5 ?
    H50B C50 H50C . . 109.5 ?
loop_
    _geom_hbond_atom_site_label_D
    _geom_hbond_atom_site_label_H
    _geom_hbond_atom_site_label_A
    _geom_hbond_site_symmetry_A
    _geom_hbond_distance_DH
    _geom_hbond_distance_HA
    _geom_hbond_distance_DA
    _geom_hbond_angle_DHA
    _geom_hbond_publ_flag
    O3 H3O O5 1_545 0.85 1.86 2.7022(14) 169.8 yes
data_global
_journal_date_recd_electronic     2013-10-22
_journal_date_accepted     2014-02-24
_journal_name_full     'Acta Crystallographica, Section E'
_journal_year     2014
_journal_volume     70
_journal_issue      4
_journal_page_first     m120
_journal_page_last     m121
_journal_paper_category     QM
_journal_paper_doi     10.1107/S1600536814004279
_journal_coeditor_code     KJ2234
_publ_contact_author_name     'Ebbe Nordlander'
_publ_contact_author_address
;
Inorganic Chemistry Research Group, Chemical Physics,
Center for Chemistry and Chemical Engineering
Lund University,
Box 124, SE-221 00 Lund,
Sweden
;
_publ_contact_author_email     'ebbe.nordlander@chemphys.lu.se'
_publ_contact_author_fax     '0046-2224119'
_publ_contact_author_phone     '0046-2228118'
_publ_section_title
;\
(\m-Acetato-\k^2^<i>O</i>:<i>O</i>')[\m-2,6-\
bis({bis[(pyridin-2-yl-\k<i>N</i>)methyl]amino-\k<i>N</i>}methyl)-4-\
methylphenolato-\k^2^<i>O</i>:<i>O</i>](methanol-\k<i>O</i>)dizinc
bis(perchlorate)
;
_publ_section_title_footnote     .
loop_
    _publ_author_name
    _publ_author_footnote
    _publ_author_address
    'Das, Biswanath' .
;
Inorganic Chemistry Research Group, Chemical Physics,
Center for Chemistry and Chemical Engineering
Lund University,
Box 124, SE-221 00 Lund,
Sweden
;
    'Haukka, Matti' .
;
Department of Chemistry, University of Jyv\"askyl\"a, PO Box 35,
FI-40014 Jyv\"askyl\"a, Finland
;
    'Nordlander, Ebbe' .
;
Inorganic Chemistry Research Group, Chemical Physics,
Center for Chemistry and Chemical Engineering
Lund University,
Box 124, SE-221 00 Lund,
Sweden
;
