# Supplementary material for: (μ-Acetato-κ2 O:O′)[μ-2,6-bis­({bis­[(pyri­din-2-yl-κN)meth­yl]amino-κN}meth­yl)-4-methyl­phenolato-κ2 O:O](metha­nol-κO)dizinc bis­(perchlorate)
Source: Acta Crystallogr Sect E Struct Rep Online. 2014 Mar 5;70(Pt 4):m120–1. doi: 10.1107/S1600536814004279 (PMC3998612; doi:10.1107/S1600536814004279)
Supplement: Supplementary file 2 [file e-70-0m120-Isup2.hkl]

# 
# h,k,l, Fc-squared, Fo-squared, sigma(Fo-squared) and status flag 
# 
data_I
_shelx_title ' zn2bpmp in P-1' 
_shelx_refln_list_code          4 
_shelx_F_calc_maximum      224.37 
_exptl_crystal_F_000       976.00 
_reflns_d_resolution_high  0.5962 
 
loop_ 
 _symmetry_equiv_pos_as_xyz 
 'x, y, z' 
 '-x, -y, -z' 
 
_cell_length_a    10.0543 
_cell_length_b    10.7342 
_cell_length_c    18.7836 
_cell_angle_alpha  86.320 
_cell_angle_beta   80.372 
_cell_angle_gamma  78.185 
 
_shelx_F_squared_multiplier     1.000 
 
loop_ 
 _refln_index_h 
 _refln_index_k 
 _refln_index_l 
 _refln_F_squared_calc 
 _refln_F_squared_meas 
 _refln_F_squared_sigma 
 _refln_observed_status 
   1   0   0      304.73      428.18      2.74 o 
   2   0   0      686.97      695.86      3.89 o 
   3   0   0     2627.07     3300.20     18.47 o 
   4   0   0     2212.07     2373.34     12.23 o 
   5   0   0     2511.74     2765.16     14.29 o 
   6   0   0      655.90      647.10      4.60 o 
   7   0   0       84.74       78.04      2.02 o 
   8   0   0      101.07       77.45      2.28 o 
   9   0   0        2.25       -0.32      2.00 o 
  10   0   0       14.58       17.84      6.58 o 
  11   0   0      818.39      848.47     14.23 o 
  12   0   0      441.87      438.63     12.87 o 
  13   0   0        2.25       -5.64     11.85 o 
  14   0   0      110.43       98.76     15.80 o 
  15   0   0        9.36       10.16     13.54 o 
  16   0   0        1.38        0.00     15.80 o 
 -16   1   0      112.06      127.55     18.62 o 
 -15   1   0      132.62      132.06     18.06 o 
 -14   1   0      169.73      179.47     18.06 o 
 -13   1   0      136.36      140.26      8.90 o 
 -12   1   0        3.97        0.03      6.40 o 
 -11   1   0     1054.34     1027.60     12.21 o 
 -10   1   0      152.75      156.66      5.28 o 
  -9   1   0      230.03      264.64      4.97 o 
  -8   1   0      778.44      764.91      6.53 o 
  -7   1   0        1.21        5.14      2.48 o 
  -6   1   0      327.42      321.40      3.21 o 
  -5   1   0     4398.93     4318.53     24.65 o 
  -4   1   0      234.11      263.65      2.75 o 
  -3   1   0     2520.38     2688.24     14.53 o 
  -2   1   0    21292.05    22690.82    112.07 o 
  -1   1   0      112.93       98.91      1.39 o 
   2   1   0    16308.20    17816.36    112.80 o 
   3   1   0       92.57      132.38      2.04 o 
   4   1   0       65.66       47.14      1.51 o 
   5   1   0      180.68      114.98      2.50 o 
   6   1   0       66.05      106.97      2.73 o 
   7   1   0       53.44       53.13      2.93 o 
   8   1   0       52.70       52.87      3.09 o 
   9   1   0     3477.90     3642.92     28.39 o 
  10   1   0      145.86      142.31      5.17 o 
  11   1   0      510.07      550.95     11.61 o 
  12   1   0       15.04       14.67     10.72 o 
  13   1   0       75.84      101.02     14.11 o 
  14   1   0      309.23      314.35     21.45 o 
  15   1   0      458.67      444.72     24.27 o 
  16   1   0        1.81        8.47     15.80 o 
 -15   2   0      124.46      123.03     17.50 o 
 -14   2   0        5.01       10.90      9.95 o 
 -13   2   0      394.75      346.89     16.14 o 
 -12   2   0      100.00       83.49      6.42 o 
 -11   2   0     1103.29     1064.11     13.03 o 
 -10   2   0       28.23       23.23      5.34 o 
  -9   2   0      954.13      925.43     17.00 o 
  -8   2   0     1608.15     1693.92     13.08 o 
  -7   2   0     1317.96     1398.87     10.94 o 
  -6   2   0     2444.88     2611.99     15.67 o 
  -5   2   0     4728.30     4737.73     25.29 o 
  -4   2   0      958.14      969.55      5.24 o 
  -3   2   0      311.07      397.20      3.06 o 
  -2   2   0     1312.69     1402.19      6.97 o 
  -1   2   0     4371.28     4970.09     29.02 o 
   0   2   0    13533.36    14638.91    222.99 o 
   1   2   0    12856.24    13348.15    154.49 o 
   2   2   0     1185.39     1366.41     11.32 o 
   3   2   0     1547.39     1956.50     11.93 o 
   4   2   0     4673.10     4938.77     27.49 o 
   5   2   0     1112.03     1194.42      8.03 o 
   6   2   0     8565.61     9060.02     53.83 o 
   7   2   0     2132.36     2273.24     13.14 o 
   8   2   0      489.42      498.30      6.12 o 
   9   2   0       18.20       11.93      2.79 o 
  10   2   0     2482.90     2528.10     23.67 o 
  11   2   0     1028.23     1066.65     27.65 o 
  12   2   0     1119.56     1153.00     30.48 o 
  13   2   0      112.65      121.34     13.54 o 
  14   2   0       78.79       95.94     14.67 o 
  15   2   0        2.17        7.90     14.11 o 
  16   2   0       86.84       87.48     17.50 o 
 -15   3   0       59.18       51.94      7.33 o 
 -14   3   0      335.77      348.21     11.21 o 
 -13   3   0      244.30      228.53      7.01 o 
 -12   3   0       29.19       25.54      5.13 o 
 -11   3   0      245.57      220.48      9.01 o 
 -10   3   0     1907.56     1875.59     23.24 o 
  -9   3   0        2.82       -0.81      4.17 o 
  -8   3   0      558.92      613.02      5.94 o 
  -7   3   0     2909.60     2869.81     17.17 o 
  -6   3   0        8.98        6.22      1.47 o 
  -5   3   0      919.72      816.18      5.22 o 
  -4   3   0     1899.23     1956.07      9.91 o 
  -3   3   0      737.67      724.09      4.29 o 
  -2   3   0     5402.63     5274.84     30.99 o 
  -1   3   0      136.80      157.69      3.28 o 
   0   3   0      893.69      826.17      9.77 o 
   1   3   0     2056.60     2006.19     23.94 o 
   2   3   0        3.28        8.21      4.23 o 
   3   3   0     1085.81     1151.30     17.68 o 
   4   3   0     2570.43     2635.51     17.06 o 
   5   3   0     1095.89     1215.95      7.12 o 
   6   3   0      359.63      476.44      4.92 o 
   7   3   0       25.40       17.62      2.12 o 
   8   3   0        0.65        4.09      1.84 o 
   9   3   0     4349.95     4479.56     33.69 o 
  10   3   0       32.22       35.05      4.63 o 
  11   3   0       42.17       38.60      4.90 o 
  12   3   0       74.28       76.19     12.42 o 
  13   3   0      212.15      178.90     15.24 o 
  14   3   0      497.70      456.01     22.57 o 
  15   3   0      639.52      649.02     27.65 o 
  16   3   0       88.85       86.91     16.93 o 
 -15   4   0       37.67       29.91      5.47 o 
 -14   4   0        9.24        8.91      5.70 o 
 -13   4   0      315.50      285.47      6.59 o 
 -12   4   0      372.69      390.15      7.71 o 
 -11   4   0      395.16      404.81      8.90 o 
 -10   4   0      721.21      731.94      9.13 o 
  -9   4   0      236.53      237.06      5.94 o 
  -8   4   0        1.26       -0.22      2.39 o 
  -7   4   0      854.77      869.76      7.05 o 
  -6   4   0        2.88        5.10      1.47 o 
  -5   4   0     3846.66     3892.17     21.93 o 
  -4   4   0     2508.87     2358.80     16.31 o 
  -3   4   0      452.47      455.41      4.07 o 
  -2   4   0     5555.73     6083.41     33.42 o 
  -1   4   0      484.50      435.62      4.14 o 
   0   4   0     5480.82     5609.25     50.50 o 
   1   4   0     1270.11     1256.95     24.27 o 
   2   4   0       14.90       25.45      2.02 o 
   3   4   0       45.97       31.87      2.16 o 
   4   4   0     1682.02     1665.58     12.41 o 
   5   4   0      749.13      708.95      5.77 o 
   6   4   0     1038.17     1039.47      7.39 o 
   7   4   0     7046.18     7271.21     38.39 o 
   8   4   0       62.99       47.89      2.28 o 
   9   4   0      177.69      185.45      7.54 o 
  10   4   0      477.61      488.45      7.03 o 
  11   4   0       62.59       68.15      5.12 o 
  12   4   0     2047.69     2084.20     43.46 o 
  13   4   0      691.72      730.29     24.83 o 
  14   4   0      158.38      192.45     16.93 o 
  15   4   0       11.59       21.45     14.11 o 
  16   4   0       69.86       51.36     15.80 o 
 -14   5   0      165.39      186.16      8.93 o 
 -13   5   0      464.26      451.49     17.55 o 
 -12   5   0      211.03      200.69      6.99 o 
 -11   5   0      110.44       89.60      5.83 o 
 -10   5   0      340.66      309.83      8.01 o 
  -9   5   0      275.39      282.37      5.43 o 
  -8   5   0      609.96      621.30     10.67 o 
  -7   5   0     7437.60     7503.92     52.82 o 
  -6   5   0      106.11      107.81      4.10 o 
  -5   5   0     1360.68     1354.69     11.54 o 
  -4   5   0     4994.02     5067.91     32.95 o 
  -3   5   0        3.35       10.94      1.46 o 
  -2   5   0     6722.89     7130.34     39.15 o 
  -1   5   0       11.26        7.57      1.82 o 
   0   5   0      248.92      225.81      3.35 o 
   1   5   0      704.79      717.27      9.13 o 
   2   5   0      598.33      510.54      8.24 o 
   3   5   0        9.54       11.35      2.16 o 
   4   5   0     3691.87     3629.68     33.95 o 
   5   5   0      705.13      767.54      5.99 o 
   6   5   0      106.21      128.43      3.45 o 
   7   5   0        9.54        6.46      1.66 o 
   8   5   0      310.30      295.85      4.11 o 
   9   5   0     2238.62     2283.80     18.54 o 
  10   5   0     3901.11     4021.16     30.89 o 
  11   5   0       62.46       56.82      4.70 o 
  12   5   0        0.93       -7.34     10.72 o 
  13   5   0       21.64        8.47     11.29 o 
  14   5   0       34.45       35.56     12.98 o 
  15   5   0      744.58      748.35     27.09 o 
  16   5   0      199.04      222.36     19.19 o 
 -14   6   0       17.74       16.65     10.77 o 
 -13   6   0      106.91      102.86     11.95 o 
 -12   6   0     1275.87     1310.23     33.86 o 
 -11   6   0       88.17       68.47      9.88 o 
 -10   6   0      666.38      627.52     13.36 o 
  -9   6   0      426.34      439.22     11.72 o 
  -8   6   0       18.31        9.17      5.62 o 
  -7   6   0     1304.58     1313.74     14.62 o 
  -6   6   0        7.56        5.32      3.89 o 
  -5   6   0      438.88      428.87      5.34 o 
  -4   6   0     2640.12     2778.87     16.66 o 
  -3   6   0      349.58      354.39      4.80 o 
  -2   6   0       70.70       88.84      2.35 o 
  -1   6   0      613.73      517.16      4.62 o 
   0   6   0      395.68      382.64      3.58 o 
   1   6   0      855.02      983.76     11.75 o 
   2   6   0     7591.85     7759.76     90.14 o 
   3   6   0      345.94      334.79      5.75 o 
   4   6   0      862.69      761.38      6.72 o 
   5   6   0     2315.09     2283.95     15.72 o 
   6   6   0      362.87      365.01      4.05 o 
   7   6   0      932.65      949.80      7.16 o 
   8   6   0      685.90      726.00      5.76 o 
   9   6   0      331.52      317.17      5.10 o 
  10   6   0       11.52       16.87      3.97 o 
  11   6   0        0.95        3.82      4.11 o 
  12   6   0       75.53       76.20      8.17 o 
  13   6   0      457.94      436.25     19.75 o 
  14   6   0        0.34      -10.16     11.85 o 
  15   6   0       14.29       12.98     14.11 o 
  16   6   0       32.59       43.46     15.24 o 
 -13   7   0      153.65      142.78     18.62 o 
 -12   7   0      251.95      225.75     19.75 o 
 -11   7   0      130.05      154.54     11.55 o 
 -10   7   0      148.79      144.05     10.35 o 
  -9   7   0      842.62      850.22     15.08 o 
  -8   7   0        0.10       -5.10      5.32 o 
  -7   7   0     1937.11     1993.14     23.67 o 
  -6   7   0     1199.01     1161.58     13.21 o 
  -5   7   0      552.66      565.21      7.31 o 
  -4   7   0       13.56       11.56      2.11 o 
  -3   7   0     7524.92     7635.79     45.77 o 
  -2   7   0      395.22      382.98      4.00 o 
  -1   7   0     1697.02     1757.80     13.28 o 
   0   7   0      273.52      242.17      3.34 o 
   1   7   0       57.77       64.66      3.27 o 
   2   7   0     4438.69     4496.85     53.52 o 
   3   7   0     1967.22     1944.84     24.65 o 
   4   7   0     2386.64     2416.56     21.17 o 
   5   7   0     1883.93     1822.58     14.53 o 
   6   7   0       52.44       49.71      1.91 o 
   7   7   0       66.93       62.33      3.02 o 
   8   7   0      380.58      365.30      4.99 o 
   9   7   0     1322.55     1360.81     10.22 o 
  10   7   0      561.06      560.94      8.65 o 
  11   7   0     1825.68     1817.02     18.65 o 
  12   7   0      182.44      194.52      6.86 o 
  13   7   0        1.49       -7.66      7.77 o 
  14   7   0       25.05       46.84     12.98 o 
  15   7   0       33.58       19.19     12.98 o 
  16   7   0      251.33      228.00     18.62 o 
 -13   8   0       27.00       34.43     16.93 o 
 -12   8   0      511.71      550.26     26.53 o 
 -11   8   0      115.39      127.55     16.93 o 
 -10   8   0      282.81      247.76     18.62 o 
  -9   8   0       97.82       94.25     14.11 o 
  -8   8   0        0.05        8.47      7.18 o 
  -7   8   0       43.03       38.95      7.37 o 
  -6   8   0       50.18       40.26      4.99 o 
  -5   8   0      244.65      224.87      5.36 o 
  -4   8   0      684.93      651.78      7.58 o 
  -3   8   0       39.05       40.12      2.26 o 
  -2   8   0      675.55      630.27      6.03 o 
  -1   8   0      715.79      676.64      6.68 o 
   0   8   0     1955.87     1981.23     14.60 o 
   1   8   0      260.21      244.31      4.23 o 
   2   8   0     6869.93     6563.33     61.64 o 
   3   8   0      871.65      886.35     10.12 o 
   4   8   0      231.94      197.74      4.28 o 
   5   8   0      280.35      271.76      3.69 o 
   6   8   0       93.09       92.33      2.55 o 
   7   8   0     2152.60     2207.27     15.53 o 
   8   8   0      316.18      303.28      4.70 o 
   9   8   0      103.93       99.95      2.91 o 
  10   8   0      424.24      402.32      7.64 o 
  11   8   0       16.75       19.73      4.49 o 
  12   8   0       78.47       84.21      5.58 o 
  13   8   0      199.83      181.59     12.13 o 
  14   8   0       20.71       25.40     12.98 o 
  15   8   0        5.44       -0.56     12.98 o 
  16   8   0       27.13       16.37     14.67 o 
 -12   9   0       97.58       92.56     17.50 o 
 -11   9   0       34.14       41.76     15.80 o 
 -10   9   0       68.22       68.29     14.67 o 
  -9   9   0      718.42      820.59     27.65 o 
  -8   9   0      185.29      167.05     15.24 o 
  -7   9   0       99.20       91.99     12.42 o 
  -6   9   0       32.26       38.00      6.06 o 
  -5   9   0      107.01       99.99      5.09 o 
  -4   9   0      179.24      161.10      5.34 o 
  -3   9   0     2331.55     2238.04     20.00 o 
  -2   9   0      434.69      419.13      4.61 o 
  -1   9   0      311.23      277.90      4.58 o 
   0   9   0     3980.73     4055.26     28.74 o 
   1   9   0       61.42       47.26      2.97 o 
   2   9   0     2603.40     2616.96     22.27 o 
   3   9   0      900.55      884.77     10.09 o 
   4   9   0      443.94      392.64      4.82 o 
   5   9   0     3081.91     3078.32     23.73 o 
   6   9   0      319.12      317.14      4.16 o 
   7   9   0      961.13      986.55      8.11 o 
   8   9   0      866.63      898.40      9.13 o 
   9   9   0       45.69       42.80      2.98 o 
  10   9   0      330.52      327.28      6.21 o 
  11   9   0      553.39      526.86      9.25 o 
  12   9   0        5.93        4.93      4.74 o 
  13   9   0        1.78       -2.08      5.11 o 
  14   9   0      163.50      185.68     15.80 o 
  15   9   0        0.76        6.77     12.98 o 
 -11  10   0      201.66      180.60     19.19 o 
 -10  10   0        1.89       10.72     14.67 o 
  -9  10   0      238.26      230.26     18.06 o 
  -8  10   0      216.14      213.33     16.93 o 
  -7  10   0       13.71       16.37     11.85 o 
  -6  10   0      230.53      214.46     15.24 o 
  -5  10   0      859.56      810.99     23.70 o 
  -4  10   0      346.17      314.47      9.15 o 
  -3  10   0      247.13      255.78      7.73 o 
  -2  10   0      114.07      117.67      4.33 o 
  -1  10   0      415.56      387.76      8.64 o 
   0  10   0      699.84      752.01      7.28 o 
   1  10   0        7.51       16.94      2.02 o 
   2  10   0     3903.57     3934.70     28.78 o 
   3  10   0      443.47      451.91      7.86 o 
   4  10   0      195.14      177.24      3.76 o 
   5  10   0      135.80      143.75      3.78 o 
   6  10   0      744.35      776.97      8.29 o 
   7  10   0      285.73      285.92      5.23 o 
   8  10   0      929.60      938.92      8.29 o 
   9  10   0      490.88      505.48      5.73 o 
  10  10   0       37.09       33.14      3.31 o 
  11  10   0        8.35        4.87      4.46 o 
  12  10   0       95.77      111.00      8.39 o 
  13  10   0        3.30        2.37      5.24 o 
  14  10   0      171.96      207.69     16.37 o 
  15  10   0       44.73       37.25     13.54 o 
 -10  11   0        9.94        9.59     14.67 o 
  -9  11   0      100.43      114.57     16.37 o 
  -8  11   0     1327.48     1326.26     35.56 o 
  -7  11   0       15.54       11.85     12.42 o 
  -6  11   0        6.10        9.59     11.29 o 
  -5  11   0       23.02       20.88     10.72 o 
  -4  11   0       99.15       89.27      5.79 o 
  -3  11   0     2491.55     2458.38     25.91 o 
  -2  11   0      556.86      586.74      9.82 o 
  -1  11   0       26.68       22.68      2.35 o 
   0  11   0     1441.76     1456.30     11.60 o 
   1  11   0       32.50       29.71      2.35 o 
   2  11   0        0.84        1.39      2.73 o 
   3  11   0      415.13      425.30      9.61 o 
   4  11   0      847.59      768.04      8.51 o 
   5  11   0        8.78        1.56      4.60 o 
   6  11   0      990.15      983.79     14.60 o 
   7  11   0       35.37       25.95      2.45 o 
   8  11   0       14.83       18.46      2.86 o 
   9  11   0      346.70      334.69      5.94 o 
  10  11   0       19.78       20.48      3.20 o 
  11  11   0      273.03      276.57      8.23 o 
  12  11   0       48.36       63.13      5.70 o 
  13  11   0       58.75       62.25      5.98 o 
  14  11   0      268.31      266.40     31.60 o 
  -9  12   0       60.16       46.84     15.24 o 
  -8  12   0        0.63       14.67     14.11 o 
  -7  12   0       38.42       37.81     14.11 o 
  -6  12   0       96.37       92.56     14.11 o 
  -5  12   0     1330.73     1356.73     33.86 o 
  -4  12   0        1.41       -6.09      6.09 o 
  -3  12   0      126.62      119.00      6.14 o 
  -2  12   0      256.56      254.02      7.77 o 
  -1  12   0      339.04      346.72      5.88 o 
   0  12   0      467.66      518.10      6.44 o 
   1  12   0     1016.52     1022.08     11.06 o 
   2  12   0      719.84      728.91      6.89 o 
   3  12   0     1016.25     1021.45      9.53 o 
   4  12   0      109.54       84.65      4.32 o 
   5  12   0       13.06        9.59      3.39 o 
   6  12   0      856.59      835.61      8.66 o 
   7  12   0      290.52      269.36      9.04 o 
   8  12   0      247.09      235.10      4.87 o 
   9  12   0       60.77       71.73      3.68 o 
  10  12   0       16.35       19.83      3.24 o 
  11  12   0       40.16       39.74      5.69 o 
  12  12   0      230.31      244.53     14.20 o 
  13  12   0        7.46        3.28      6.38 o 
  14  12   0      212.46      259.04     22.01 o 
  -8  13   0       92.74      117.95     16.93 o 
  -7  13   0      276.65      253.96     18.62 o 
  -6  13   0       66.38       81.83     14.67 o 
  -5  13   0        1.56       12.42     12.42 o 
  -4  13   0        2.42        7.26      7.15 o 
  -3  13   0      638.41      655.75     17.17 o 
  -2  13   0      944.54      950.01     13.63 o 
  -1  13   0      187.09      188.84      6.60 o 
   0  13   0      222.11      218.92      5.17 o 
   1  13   0        6.11        7.36      2.95 o 
   2  13   0       43.23       33.47      3.05 o 
   3  13   0      306.31      307.51      8.11 o 
   4  13   0      186.65      156.57      4.77 o 
   5  13   0       14.65       15.23      2.43 o 
   6  13   0      139.13      132.08      4.12 o 
   7  13   0       53.97       64.80      3.11 o 
   8  13   0        0.37       -2.09      3.14 o 
   9  13   0       20.90       21.75      3.47 o 
  10  13   0      158.44      144.89      5.91 o 
  11  13   0      231.65      223.57      8.47 o 
  12  13   0      146.02      157.26      7.62 o 
  13  13   0       23.97       26.28      6.68 o 
  -7  14   0       11.49        5.64     14.67 o 
  -6  14   0       22.94       28.22     13.54 o 
  -5  14   0      518.71      550.26     23.70 o 
  -4  14   0      128.68      135.45     13.54 o 
  -3  14   0       29.14       28.56      5.62 o 
  -2  14   0      371.46      346.06      8.92 o 
  -1  14   0      278.10      302.17     12.94 o 
   0  14   0       12.13       11.22      3.83 o 
   1  14   0      179.34      195.54      5.52 o 
   2  14   0        8.09        6.07      3.20 o 
   3  14   0       46.33       35.60      3.33 o 
   4  14   0       59.52       51.80      3.37 o 
   5  14   0       12.93        3.72      2.78 o 
   6  14   0      356.69      353.09      5.55 o 
   7  14   0      224.49      208.62      4.93 o 
   8  14   0       80.56       71.20      3.72 o 
   9  14   0      424.43      443.18      7.30 o 
  10  14   0       27.69       25.82      4.75 o 
  11  14   0        2.53        8.89      5.78 o 
  12  14   0      236.14      256.37     10.35 o 
  -6  15   0        0.53        2.82     14.11 o 
  -5  15   0       33.52       31.04     13.54 o 
  -4  15   0       64.07       62.92     10.95 o 
  -3  15   0       35.32       33.07      9.81 o 
  -2  15   0       25.81       29.75      5.64 o 
  -1  15   0      194.10      221.88      7.86 o 
   0  15   0      128.79      140.70      6.96 o 
   1  15   0       34.42       39.21      4.62 o 
   2  15   0      114.74      137.27      4.74 o 
   3  15   0       75.08       71.17      3.95 o 
   4  15   0      681.29      715.41      9.83 o 
   5  15   0       58.31       61.05      3.88 o 
   6  15   0       26.12       27.44      3.33 o 
   7  15   0        2.42        7.49      3.43 o 
   8  15   0        7.78       17.21      3.59 o 
   9  15   0        8.01        4.70      3.65 o 
  10  15   0      101.22       95.39      6.78 o 
  11  15   0       18.11       13.54      8.47 o 
  -4  16   0       14.38       11.97     23.14 o 
  -3  16   0       25.33       32.98      9.81 o 
  -2  16   0      191.86      186.28      7.55 o 
  -1  16   0        3.97        5.73      6.27 o 
   0  16   0       44.03       38.24      6.38 o 
   1  16   0      123.64      134.46      7.17 o 
   2  16   0      834.70      834.71     13.45 o 
   3  16   0        0.23       -3.97      3.97 o 
   4  16   0       43.88       45.20      3.95 o 
   5  16   0        5.39        6.47      3.59 o 
   6  16   0       34.45       28.64      3.80 o 
   7  16   0      326.93      337.84     10.53 o 
   8  16   0       76.78       74.88      4.37 o 
   9  16   0       65.00       70.24      5.10 o 
  10  16   0       69.40       80.14      9.59 o 
  -2  17   0        5.95        0.00     16.93 o 
  -1  17   0      251.61      291.20     11.17 o 
   0  17   0        7.28        6.95      6.61 o 
   1  17   0       16.40       13.79      6.27 o 
   2  17   0        5.66       20.58      6.10 o 
   3  17   0        4.45       -0.67      5.69 o 
   4  17   0      168.17      166.13      6.16 o 
   5  17   0       48.76       59.07      3.98 o 
   6  17   0        5.39       -1.03      3.87 o 
   7  17   0       17.55       16.87      5.71 o 
   8  17   0        7.70       16.27      5.78 o 
  -8 -17   1      158.01      161.87     15.80 o 
  -7 -17   1       64.99       78.81      4.87 o 
  -6 -17   1        0.17       -3.65      3.65 o 
  -5 -17   1        2.43        4.13      3.29 o 
  -4 -17   1       14.12       16.44      3.96 o 
  -3 -17   1       27.34       28.33      4.76 o 
  -2 -17   1       99.56      106.32     10.32 o 
  -1 -17   1      131.06      139.11      7.58 o 
   0 -17   1       27.55       38.11      6.64 o 
   1 -17   1        4.73        8.31      6.76 o 
   2 -17   1        0.04        2.82     16.93 o 
 -10 -16   1      141.88      148.43     10.16 o 
  -9 -16   1        2.85        0.45      4.31 o 
  -8 -16   1        2.80        1.04      3.59 o 
  -7 -16   1       32.04       40.43      3.93 o 
  -6 -16   1       20.98       13.46      3.35 o 
  -5 -16   1       20.45       16.40      3.43 o 
  -4 -16   1       87.32       84.67      4.03 o 
  -3 -16   1      169.06      177.02      5.70 o 
  -2 -16   1      126.11      176.06      6.39 o 
  -1 -16   1       89.24       93.54      6.65 o 
   0 -16   1       25.54       15.49      6.07 o 
   1 -16   1      320.62      337.19     20.95 o 
   2 -16   1      100.68      131.74      6.97 o 
   3 -16   1       75.29       56.40     10.23 o 
   4 -16   1        0.98       -1.69     10.23 o 
 -11 -15   1        0.04       -0.56      7.90 o 
 -10 -15   1        0.06        1.34      3.80 o 
  -9 -15   1        8.53        1.65      3.59 o 
  -8 -15   1        1.94        0.19      3.31 o 
  -7 -15   1      395.24      407.00      8.25 o 
  -6 -15   1       27.40       12.16      3.58 o 
  -5 -15   1        2.50       -2.94      2.94 o 
  -4 -15   1      139.61      138.29      6.82 o 
  -3 -15   1       38.19       30.39      3.47 o 
  -2 -15   1      518.48      573.82      7.81 o 
  -1 -15   1      783.84      749.84     14.02 o 
   0 -15   1        2.39        8.61      5.37 o 
   1 -15   1       65.93       81.24      6.64 o 
   2 -15   1       33.87       43.87      7.82 o 
   3 -15   1      118.17      148.01      8.47 o 
   4 -15   1      199.64      194.82     12.72 o 
   5 -15   1       42.47       21.37     10.84 o 
   6 -15   1        2.84      -12.98     12.98 o 
 -12 -14   1       13.19        4.09      6.58 o 
 -11 -14   1       10.14       11.57      5.99 o 
 -10 -14   1       25.51       23.50      3.57 o 
  -9 -14   1        4.28        6.34      3.43 o 
  -8 -14   1       14.03       17.48      3.15 o 
  -7 -14   1      109.10      104.36      4.29 o 
  -6 -14   1      103.08       88.62      3.17 o 
  -5 -14   1        1.30        2.74      2.56 o 
  -4 -14   1      522.37      559.82      6.54 o 
  -3 -14   1      409.93      414.43      7.75 o 
  -2 -14   1        2.45        5.17      3.05 o 
  -1 -14   1       16.93       19.12      3.40 o 
   0 -14   1       20.50       19.40      3.72 o 
   1 -14   1      209.40      208.54      7.30 o 
   2 -14   1      711.62      728.79     11.34 o 
   3 -14   1      128.19      130.48      6.75 o 
   4 -14   1      224.10      230.83     15.80 o 
   5 -14   1       41.60       30.48     12.98 o 
   6 -14   1       15.88        9.03     13.54 o 
   7 -14   1        4.60      -12.98     12.98 o 
 -13 -13   1       86.72       88.68      7.30 o 
 -12 -13   1      148.38      155.74      7.52 o 
 -11 -13   1       25.61       23.07      5.72 o 
 -10 -13   1        0.49       -0.89      3.15 o 
  -9 -13   1       48.25       46.14      3.60 o 
  -8 -13   1       45.22       39.50      3.11 o 
  -7 -13   1      719.42      700.16      8.67 o 
  -6 -13   1      606.00      558.01      8.31 o 
  -5 -13   1      155.01      156.93      7.31 o 
  -4 -13   1       35.24       32.24      2.73 o 
  -3 -13   1      554.54      538.09      8.38 o 
  -2 -13   1      108.62       99.24      3.83 o 
  -1 -13   1      683.05      668.28      7.74 o 
   0 -13   1      403.02      415.30      6.08 o 
   1 -13   1        2.78        0.87      4.28 o 
   2 -13   1      168.02      182.10      8.63 o 
   3 -13   1      152.57      152.22      7.28 o 
   4 -13   1      647.49      658.73     12.35 o 
   5 -13   1      611.74      641.68     23.70 o 
   6 -13   1        1.75      -11.29     12.42 o 
   7 -13   1      151.60      152.94     16.93 o 
   8 -13   1      198.15      211.07     18.06 o 
 -14 -12   1       23.43       31.04     15.80 o 
 -13 -12   1       21.83       29.02      6.38 o 
 -12 -12   1       85.77       86.57      6.76 o 
 -11 -12   1       52.00       55.24      5.89 o 
 -10 -12   1       18.85       18.32      3.52 o 
  -9 -12   1      374.11      367.57      6.03 o 
  -8 -12   1       52.86       55.32      3.07 o 
  -7 -12   1        3.36        5.96      2.28 o 
  -6 -12   1        5.94       10.95      3.28 o 
  -5 -12   1       82.09       68.47      3.61 o 
  -4 -12   1      216.26      220.34      5.62 o 
  -3 -12   1     1618.92     1574.89     17.56 o 
  -2 -12   1       25.72       26.81      2.57 o 
  -1 -12   1       78.92       66.96      2.76 o 
   0 -12   1       54.43       56.39      3.00 o 
   1 -12   1      141.62      131.58      4.11 o 
   2 -12   1     1189.72     1189.01     14.94 o 
   3 -12   1      251.96      268.46      8.18 o 
   4 -12   1       33.26       29.84      8.26 o 
   5 -12   1       47.73       59.26     12.42 o 
   6 -12   1        2.49        2.26     11.29 o 
   7 -12   1       52.92       45.15     14.11 o 
   8 -12   1      190.59      176.08     17.50 o 
   9 -12   1       70.30       63.77     15.80 o 
 -14 -11   1      272.67      267.33     15.24 o 
 -13 -11   1        5.64        7.74      6.11 o 
 -12 -11   1      387.69      388.99     14.40 o 
 -11 -11   1      158.67      149.09      6.72 o 
 -10 -11   1        6.77        4.32      3.39 o 
  -9 -11   1        2.12        2.01      3.03 o 
  -8 -11   1     1529.01     1521.29     12.88 o 
  -7 -11   1       69.90       71.89      2.64 o 
  -6 -11   1     1817.04     1823.86     19.06 o 
  -5 -11   1      881.93      888.77     16.70 o 
  -4 -11   1      682.98      642.65      8.47 o 
  -3 -11   1      848.17      825.27     10.23 o 
  -2 -11   1      722.69      756.53      8.73 o 
  -1 -11   1      372.12      379.79      4.64 o 
   0 -11   1      438.22      461.79      6.14 o 
   1 -11   1      177.08      143.98      4.68 o 
   2 -11   1      282.87      267.12      6.06 o 
   3 -11   1       92.18       95.41      6.26 o 
   4 -11   1        8.27        8.11      4.95 o 
   5 -11   1      367.16      343.70     17.50 o 
   6 -11   1      286.17      268.64     17.50 o 
   7 -11   1       10.15       12.98     12.42 o 
   8 -11   1        4.02       -0.56     12.98 o 
   9 -11   1      105.35      108.92     16.37 o 
  10 -11   1      174.30      184.55     18.62 o 
 -15 -10   1        3.28       -0.56     12.98 o 
 -14 -10   1      327.76      330.81     15.46 o 
 -13 -10   1       38.98       43.66      5.59 o 
 -12 -10   1        2.71        2.06      5.46 o 
 -11 -10   1      146.39      157.50      5.97 o 
 -10 -10   1      215.94      204.99      4.96 o 
  -9 -10   1      613.17      608.58      6.11 o 
  -8 -10   1      737.69      717.60      7.01 o 
  -7 -10   1       59.78       48.05      2.26 o 
  -6 -10   1     1174.24     1150.88     10.59 o 
  -5 -10   1      510.48      448.92      5.40 o 
  -4 -10   1       69.33       50.93      2.41 o 
  -3 -10   1     2469.99     2445.36     22.30 o 
  -2 -10   1        5.90        8.94      2.36 o 
  -1 -10   1      104.95      108.73      4.02 o 
   0 -10   1      628.92      597.64      6.08 o 
   1 -10   1      413.06      383.66      5.41 o 
   2 -10   1      180.66      147.30      3.67 o 
   3 -10   1     1666.07     1543.56     17.54 o 
   4 -10   1       60.57       54.03      5.02 o 
   5 -10   1        6.48        5.26      4.83 o 
   6 -10   1        7.68       -0.56     10.16 o 
   7 -10   1        5.50       19.75     11.85 o 
   8 -10   1      855.70      825.67     27.65 o 
   9 -10   1      992.27     1016.99     31.04 o 
  10 -10   1       73.74       64.90     15.24 o 
  11 -10   1       24.93       25.40     15.80 o 
 -15  -9   1        0.25        3.39     12.42 o 
 -14  -9   1       84.49       97.56     10.69 o 
 -13  -9   1       62.25       57.29      5.76 o 
 -12  -9   1       20.93       18.50      4.99 o 
 -11  -9   1       10.48        8.96      4.39 o 
 -10  -9   1      491.75      469.56      6.65 o 
  -9  -9   1      462.72      461.79      5.92 o 
  -8  -9   1     1931.75     1991.31     14.52 o 
  -7  -9   1       21.48       18.65      2.01 o 
  -6  -9   1      299.25      281.20      4.65 o 
  -5  -9   1     2646.18     2605.18     20.24 o 
  -4  -9   1       75.73       76.03      5.82 o 
  -3  -9   1      349.80      367.35     14.09 o 
  -2  -9   1      524.96      582.74      6.43 o 
  -1  -9   1      140.91      135.59      5.87 o 
   0  -9   1      792.23      709.28      9.03 o 
   1  -9   1      290.02      277.48      5.15 o 
   2  -9   1     2048.77     1922.97     12.70 o 
   3  -9   1      138.74      146.66      3.31 o 
   4  -9   1     1857.03     1794.04     19.59 o 
   5  -9   1        5.34        1.18      3.17 o 
   6  -9   1      983.58      990.85     15.74 o 
   7  -9   1       50.46       44.89      7.98 o 
   8  -9   1        7.66      -10.16     11.29 o 
   9  -9   1       94.92       61.52     12.98 o 
  10  -9   1        1.20        2.82     12.42 o 
  11  -9   1      338.85      326.20     22.57 o 
  12  -9   1      599.24      602.18     27.65 o 
 -15  -8   1      121.95      102.15     15.24 o 
 -14  -8   1      109.20      106.67     14.67 o 
 -13  -8   1        5.96       -2.18      8.35 o 
 -12  -8   1        0.92       -3.97      4.67 o 
 -11  -8   1      712.94      751.09     17.70 o 
 -10  -8   1      456.67      473.65      8.15 o 
  -9  -8   1      676.62      674.79      6.24 o 
  -8  -8   1     1313.61     1263.58      9.28 o 
  -7  -8   1       15.47       18.35      2.23 o 
  -6  -8   1       71.22       78.95      2.82 o 
  -5  -8   1      654.38      625.69      7.49 o 
  -4  -8   1     1304.70     1311.04     17.89 o 
  -3  -8   1     4371.67     4333.33     51.98 o 
  -2  -8   1      445.40      438.75      7.69 o 
  -1  -8   1      137.40      146.53      4.13 o 
   0  -8   1      388.15      346.52      4.64 o 
   1  -8   1     2603.73     2765.86     19.64 o 
   2  -8   1     1147.92     1078.20     10.39 o 
   3  -8   1     1219.96     1224.59      8.51 o 
   4  -8   1      155.00      162.64      4.42 o 
   5  -8   1      283.11      264.89      5.62 o 
   6  -8   1      206.69      229.66      7.67 o 
   7  -8   1      601.44      640.57     23.42 o 
   8  -8   1     1045.88     1093.11     20.95 o 
   9  -8   1     1988.50     1939.19     30.73 o 
  10  -8   1     1183.72     1149.61     32.17 o 
  11  -8   1      115.85      129.80     16.93 o 
  12  -8   1       44.23       47.97     16.37 o 
  13  -8   1       25.02       26.53     16.37 o 
 -16  -7   1        6.08       -3.95     13.54 o 
 -15  -7   1       48.36       47.97     14.67 o 
 -14  -7   1      284.52      304.76     18.62 o 
 -13  -7   1      246.12      265.67     12.29 o 
 -12  -7   1      243.06      250.75      7.93 o 
 -11  -7   1      911.24      912.12     11.87 o 
 -10  -7   1      732.31      721.11      9.91 o 
  -9  -7   1      130.19      141.83      3.59 o 
  -8  -7   1       18.47       18.84      2.43 o 
  -7  -7   1      383.42      407.52      4.83 o 
  -6  -7   1        7.76        2.43      1.76 o 
  -5  -7   1     2825.49     2760.26     24.13 o 
  -4  -7   1        2.13        8.83      4.51 o 
  -3  -7   1        9.52        9.14      4.23 o 
  -2  -7   1     3154.84     3429.79     34.71 o 
  -1  -7   1     1509.86     1473.85     17.60 o 
   0  -7   1       38.02       25.81      1.54 o 
   1  -7   1     1896.03     1999.63     13.63 o 
   2  -7   1      153.55      151.05      2.81 o 
   3  -7   1     2081.55     2211.65     15.61 o 
   4  -7   1        8.85       11.20      3.03 o 
   5  -7   1     2521.39     2490.62     22.04 o 
   6  -7   1     2833.85     2792.61     29.19 o 
   7  -7   1     2497.06     2572.57     34.71 o 
   8  -7   1      414.89      390.86     13.57 o 
   9  -7   1       31.79       22.88      6.60 o 
  10  -7   1       92.11       84.17      9.98 o 
  11  -7   1       95.32       81.27     15.24 o 
  12  -7   1      277.66      269.77     20.32 o 
  13  -7   1        1.77       -0.56     15.24 o 
 -16  -6   1      285.44      272.59     19.75 o 
 -15  -6   1      222.19      228.57     18.06 o 
 -14  -6   1        2.15       -7.90     11.85 o 
 -13  -6   1      159.54      155.46     11.29 o 
 -12  -6   1       10.09        5.25      7.37 o 
 -11  -6   1       56.21       74.53      4.88 o 
 -10  -6   1     3305.10     3429.30     30.32 o 
  -9  -6   1      128.56      129.53      3.40 o 
  -8  -6   1      445.92      474.06      4.37 o 
  -7  -6   1      454.95      442.72      4.94 o 
  -6  -6   1      186.53      200.12      3.83 o 
  -5  -6   1      308.12      330.77      4.46 o 
  -4  -6   1     1384.87     1309.97     14.62 o 
  -3  -6   1      259.26      258.27      4.80 o 
  -2  -6   1     2719.25     2960.87     29.84 o 
  -1  -6   1      428.42      434.70      6.70 o 
   0  -6   1      144.24      125.49      2.83 o 
   1  -6   1     4731.13     4671.49     32.41 o 
   2  -6   1     2177.67     2265.77     15.23 o 
   3  -6   1     5050.57     5004.16     28.21 o 
   4  -6   1     8506.18     8728.45     51.69 o 
   5  -6   1     1137.87     1161.26      9.61 o 
   6  -6   1      799.47      789.50     11.72 o 
   7  -6   1     1653.20     1671.16     19.61 o 
   8  -6   1       38.78       40.77      7.90 o 
   9  -6   1     1494.06     1523.94     26.64 o 
  10  -6   1      129.71      127.77      8.03 o 
  11  -6   1      132.71      142.55      8.79 o 
  12  -6   1      212.12      222.41     13.15 o 
  13  -6   1      149.85      151.54     12.57 o 
  14  -6   1        9.08        0.50     10.57 o 
 -16  -5   1      137.27      148.99     18.06 o 
 -15  -5   1       49.08       50.79     14.67 o 
 -14  -5   1       50.65       38.94     12.98 o 
 -13  -5   1      404.88      474.63     20.88 o 
 -12  -5   1      275.42      256.42     11.95 o 
 -11  -5   1      271.88      290.83      7.41 o 
 -10  -5   1     1132.20     1194.95     15.51 o 
  -9  -5   1      478.97      461.83      6.47 o 
  -8  -5   1      382.85      384.78      4.14 o 
  -7  -5   1       71.17       70.44      2.07 o 
  -6  -5   1      372.38      389.92      3.81 o 
  -5  -5   1      620.97      633.28      5.06 o 
  -4  -5   1      698.30      686.81      6.15 o 
  -3  -5   1     1198.10     1303.51     14.20 o 
  -2  -5   1     4208.59     4429.08     51.91 o 
  -1  -5   1     3036.75     2784.79     27.83 o 
   0  -5   1      220.73      219.36      5.49 o 
   1  -5   1      193.77      125.82      2.55 o 
   2  -5   1     3353.93     3506.63     19.71 o 
   3  -5   1      133.09      159.12      2.49 o 
   4  -5   1     1610.38     1758.76     11.06 o 
   5  -5   1      908.24     1045.89      9.46 o 
   6  -5   1     1614.65     1636.41     15.77 o 
   7  -5   1     2484.51     2560.80     23.40 o 
   8  -5   1       51.37       47.04      3.41 o 
   9  -5   1      582.20      537.78      6.98 o 
  10  -5   1      176.98      162.71      8.39 o 
  11  -5   1      494.05      516.03      9.37 o 
  12  -5   1      271.85      239.36     10.30 o 
  13  -5   1      251.90      233.47     13.76 o 
  14  -5   1       15.46       13.84     10.75 o 
 -16  -4   1      137.50      145.04     17.50 o 
 -15  -4   1     1189.06     1286.75     36.68 o 
 -14  -4   1      199.37      188.50     16.37 o 
 -13  -4   1        6.94        2.26     11.85 o 
 -12  -4   1      400.07      439.64     19.75 o 
 -11  -4   1       60.87       69.89      5.39 o 
 -10  -4   1      322.46      346.65     11.53 o 
  -9  -4   1     1063.64     1122.74     12.46 o 
  -8  -4   1       30.80       37.12      2.23 o 
  -7  -4   1      141.56      122.24      3.86 o 
  -6  -4   1      195.12      196.63      3.33 o 
  -5  -4   1      430.27      526.54      4.63 o 
  -4  -4   1     4489.29     4818.08     41.06 o 
  -3  -4   1     4455.02     4448.44     43.24 o 
  -2  -4   1        4.80        9.87      2.82 o 
  -1  -4   1     3167.56     3083.55     25.57 o 
   0  -4   1     1122.21     1242.41     12.35 o 
   1  -4   1        5.03       15.34      1.31 o 
   2  -4   1     2577.73     2800.87     18.22 o 
   3  -4   1        0.71       -0.42      1.22 o 
   4  -4   1     6908.35     6712.44     39.85 o 
   5  -4   1      773.30      778.81      4.97 o 
   6  -4   1      276.19      279.95      3.00 o 
   7  -4   1     2221.67     2341.81     15.34 o 
   8  -4   1      256.39      245.16      5.06 o 
   9  -4   1      479.06      467.91      7.82 o 
  10  -4   1     1235.17     1207.20     13.12 o 
  11  -4   1       39.60       37.81      4.06 o 
  12  -4   1       88.81       88.52      4.58 o 
  13  -4   1      206.71      202.10      6.24 o 
  14  -4   1      129.11      138.93      4.76 o 
  15  -4   1      375.00      398.31     18.15 o 
 -16  -3   1        5.09       13.54     14.67 o 
 -15  -3   1       26.97       22.01     14.67 o 
 -14  -3   1       49.21       42.33     13.54 o 
 -13  -3   1        1.52       -3.95     11.29 o 
 -12  -3   1     1460.65     1471.30     34.99 o 
 -11  -3   1       45.06       46.14      4.98 o 
 -10  -3   1     1196.09     1279.49     17.94 o 
  -9  -3   1       18.29       11.73      3.83 o 
  -8  -3   1     1329.40     1418.25     10.38 o 
  -7  -3   1     1220.34     1372.30      9.03 o 
  -6  -3   1     7615.39     7948.12     76.63 o 
  -5  -3   1      431.50      434.73      5.07 o 
  -4  -3   1     3921.36     4341.73     30.77 o 
  -3  -3   1      990.53     1046.17     10.70 o 
  -2  -3   1     1313.31     1362.38     21.45 o 
  -1  -3   1    15270.91    15013.82    261.30 o 
   0  -3   1     1659.50     1714.96     25.40 o 
   1  -3   1     1239.79     1241.41      8.92 o 
   2  -3   1     2544.44     2631.89     15.82 o 
   3  -3   1      347.35      381.55      3.04 o 
   4  -3   1      149.33      198.19      2.19 o 
   5  -3   1     3011.11     3100.23     16.02 o 
   6  -3   1      147.35      110.78      2.22 o 
   7  -3   1      508.04      504.27      6.40 o 
   8  -3   1      908.74      929.85      7.68 o 
   9  -3   1      423.38      421.35      8.95 o 
  10  -3   1       20.99       18.29      5.27 o 
  11  -3   1      188.27      196.21      7.89 o 
  12  -3   1       82.15       83.82      5.83 o 
  13  -3   1      232.62      235.83      6.69 o 
  14  -3   1      258.59      265.20     17.17 o 
  15  -3   1       43.48       48.33      7.16 o 
 -16  -2   1       74.11       57.57     15.80 o 
 -15  -2   1      292.80      274.28     19.75 o 
 -14  -2   1      490.35      474.07     23.14 o 
 -13  -2   1       12.17        2.26     11.85 o 
 -12  -2   1      139.94      161.41     14.11 o 
 -11  -2   1      873.28      895.53     17.55 o 
 -10  -2   1        1.92       -1.63      3.23 o 
  -9  -2   1     1910.20     1988.88     15.28 o 
  -8  -2   1      639.59      581.44      5.44 o 
  -7  -2   1      511.95      519.38      4.45 o 
  -6  -2   1      351.57      403.11      4.17 o 
  -5  -2   1        3.82        4.25      1.09 o 
  -4  -2   1     3462.42     3483.03     27.33 o 
  -3  -2   1     9215.93     9391.71     54.83 o 
  -2  -2   1    20812.97    22262.48    734.56 o 
  -1  -2   1    28657.69    29095.86    500.59 o 
   0  -2   1      185.59      199.98      5.64 o 
   1  -2   1     4250.31     4439.46     30.32 o 
   2  -2   1       28.70       31.71      0.72 o 
   3  -2   1    11098.84    11526.14     53.83 o 
   4  -2   1     1497.30     1489.17      7.76 o 
   5  -2   1     1672.72     1728.21     11.44 o 
   6  -2   1        0.70       -0.63      1.40 o 
   7  -2   1      122.98      118.07      3.84 o 
   8  -2   1       20.45       20.67      2.11 o 
   9  -2   1      113.17      108.15      5.67 o 
  10  -2   1      870.94      853.56     25.40 o 
  11  -2   1      648.68      609.60     12.26 o 
  12  -2   1       32.88       38.61      7.24 o 
  13  -2   1      468.50      498.71     13.23 o 
  14  -2   1      315.82      341.24     15.96 o 
  15  -2   1       12.93       20.88     10.75 o 
 -16  -1   1        0.95       10.16     15.80 o 
 -15  -1   1        3.70       -7.90     14.11 o 
 -14  -1   1       17.57        2.82     12.42 o 
 -13  -1   1       84.50       86.35     12.98 o 
 -12  -1   1      784.03      794.06     24.83 o 
 -11  -1   1      148.81      149.88      7.27 o 
 -10  -1   1      181.03      207.05      5.70 o 
  -9  -1   1      129.79      120.11      5.13 o 
  -8  -1   1       74.71       92.18      4.10 o 
  -7  -1   1      895.67     1088.40      9.67 o 
  -6  -1   1     8846.10     9027.95     53.06 o 
  -5  -1   1     3217.23     3523.01     21.31 o 
  -4  -1   1       36.97       46.57      1.43 o 
  -3  -1   1    50343.05    54999.84    420.84 o 
  -2  -1   1       35.23       12.89      0.91 o 
  -1  -1   1    29914.25    28376.86    486.48 o 
   1  -1   1      133.32      190.77      1.66 o 
   2  -1   1     2870.41     3223.02     16.07 o 
   3  -1   1        1.53        2.10      1.44 o 
   4  -1   1     1918.44     1772.96     12.29 o 
   5  -1   1     6523.84     6892.20     38.81 o 
   6  -1   1      847.57      829.29      5.38 o 
   7  -1   1      150.41      143.18      3.95 o 
   8  -1   1     1549.90     1587.78     11.31 o 
   9  -1   1       68.74       69.05      3.07 o 
  10  -1   1      341.46      326.79      6.67 o 
  11  -1   1     1573.88     1568.72     20.27 o 
  12  -1   1       43.22       59.60      7.15 o 
  13  -1   1     1010.52     1058.31     17.92 o 
  14  -1   1      125.24      114.58      9.23 o 
  15  -1   1        0.55       17.50     15.24 o 
  16  -1   1       90.06       58.69     16.93 o 
 -16   0   1       44.14       38.38     16.37 o 
 -15   0   1       24.72       32.17     14.11 o 
 -14   0   1      541.94      534.45     24.83 o 
 -13   0   1        8.88       -2.26     12.42 o 
 -12   0   1        4.06        7.44      6.17 o 
 -11   0   1      606.90      609.39     17.26 o 
 -10   0   1       40.48       50.07      5.54 o 
  -9   0   1     1471.17     1573.30     23.18 o 
  -8   0   1     7985.18     8056.01     45.25 o 
  -7   0   1       74.22       71.24      2.41 o 
  -6   0   1       14.37       11.50      1.50 o 
  -5   0   1      155.00      179.88      2.25 o 
  -4   0   1      101.49      155.36      2.25 o 
  -3   0   1     9869.10    10428.78     51.51 o 
  -2   0   1     3749.38     3960.14     19.67 o 
  -1   0   1     9008.99     9771.23     54.09 o 
   1   0   1       81.74       98.28      1.14 o 
   2   0   1      149.93      152.83      1.62 o 
   3   0   1      119.06      219.75      2.12 o 
   4   0   1      971.18      921.72      5.05 o 
   5   0   1        8.53       11.64      1.59 o 
   6   0   1       14.08       16.29      1.34 o 
   7   0   1      116.74       99.69      2.65 o 
   8   0   1      601.10      572.13     10.47 o 
   9   0   1     2542.74     2599.19     21.64 o 
  10   0   1       28.07       30.35      6.39 o 
  11   0   1      635.27      688.53     17.50 o 
  12   0   1      998.74     1010.74     16.27 o 
  13   0   1       13.77       23.80      7.15 o 
  14   0   1      606.91      674.42     27.09 o 
  15   0   1        1.41       -6.21     12.98 o 
  16   0   1       49.78       47.41     16.93 o 
 -15   1   1       81.17       96.51     16.93 o 
 -14   1   1       27.12       21.45     14.67 o 
 -13   1   1      902.61      897.28     19.75 o 
 -12   1   1      255.77      267.15     10.29 o 
 -11   1   1     1765.46     1792.49     35.77 o 
 -10   1   1      447.07      498.64     10.36 o 
  -9   1   1       54.36       35.77      2.63 o 
  -8   1   1      802.29      812.58      6.81 o 
  -7   1   1        8.73        8.81      1.92 o 
  -6   1   1     3564.06     3535.63     19.33 o 
  -5   1   1    11248.39    12151.98     67.20 o 
  -4   1   1      870.32     1152.91      6.66 o 
  -3   1   1     4601.56     4630.48     24.30 o 
  -2   1   1     7669.88     8489.47     44.59 o 
  -1   1   1     3286.39     3682.66     18.12 o 
   0   1   1    24035.27    24700.94    509.62 o 
   1   1   1    12441.52    12950.19     66.75 o 
   2   1   1     4185.88     4618.20     25.41 o 
   3   1   1       17.37       15.17      1.16 o 
   4   1   1      968.88     1069.58      5.56 o 
   5   1   1     2133.44     1951.41     10.75 o 
   6   1   1     9615.35     9935.92     51.52 o 
   7   1   1     2628.63     2606.29     16.95 o 
   8   1   1     1212.04     1363.46     11.93 o 
   9   1   1        5.16        6.82      2.85 o 
  10   1   1       93.59       87.63      7.37 o 
  11   1   1      823.16      815.11     16.93 o 
  12   1   1      726.61      695.23     36.40 o 
  13   1   1       16.04       14.67     12.42 o 
  14   1   1      636.35      661.44     26.53 o 
  15   1   1       10.05       25.96     14.67 o 
  16   1   1        4.53        2.82     15.24 o 
 -15   2   1        8.56        9.59     15.24 o 
 -14   2   1      205.42      190.64     16.93 o 
 -13   2   1      517.92      573.39     33.02 o 
 -12   2   1        5.51        5.36      8.38 o 
 -11   2   1      736.38      764.23     14.72 o 
 -10   2   1        3.19        5.62      3.99 o 
  -9   2   1     1046.76     1047.70     10.83 o 
  -8   2   1     3416.21     3473.42     22.21 o 
  -7   2   1       24.53       22.77      2.10 o 
  -6   2   1       18.99       26.30      2.00 o 
  -5   2   1      518.75      494.69      4.31 o 
  -4   2   1     2146.12     2189.38     11.58 o 
  -3   2   1     3678.10     4004.40     20.04 o 
  -2   2   1      155.87      151.64      1.64 o 
  -1   2   1     7509.46     7745.24     37.78 o 
   0   2   1     6415.87     6748.45     46.24 o 
   1   2   1       79.20       91.11      1.96 o 
   2   2   1    40483.60    43982.13    740.45 o 
   3   2   1      353.99      189.23      2.19 o 
   4   2   1     4265.37     4173.92     23.29 o 
   5   2   1     1236.18     1476.65     10.57 o 
   6   2   1    13485.37    14806.74     87.08 o 
   7   2   1      102.18      109.77      3.17 o 
   8   2   1     1851.50     1870.88     12.89 o 
   9   2   1     3353.52     3532.54     23.00 o 
  10   2   1      132.34      131.49      5.05 o 
  11   2   1      732.07      733.68     22.01 o 
  12   2   1      599.03      632.09     22.57 o 
  13   2   1        2.49        5.08     11.85 o 
  14   2   1       44.96       25.40     12.98 o 
  15   2   1      290.28      267.51     19.19 o 
  16   2   1        4.26       -7.90     14.67 o 
 -15   3   1       48.71       60.61      7.49 o 
 -14   3   1       32.86       42.83      7.22 o 
 -13   3   1      273.99      275.88     10.04 o 
 -12   3   1        3.35        6.85      4.98 o 
 -11   3   1      587.42      624.52     13.57 o 
 -10   3   1     1237.99     1234.68     42.87 o 
  -9   3   1        1.10       -2.36      3.87 o 
  -8   3   1        8.65       10.63      2.76 o 
  -7   3   1      242.53      244.26      3.52 o 
  -6   3   1     1600.40     1567.63      9.49 o 
  -5   3   1     8659.26     9106.23     44.89 o 
  -4   3   1     7301.92     7739.52     36.40 o 
  -3   3   1      580.72      538.12      3.64 o 
  -2   3   1      815.31      826.32      5.18 o 
  -1   3   1     1111.61     1124.01      6.72 o 
   0   3   1     1592.79     1637.56     11.59 o 
   1   3   1      697.02      703.74      8.57 o 
   2   3   1       39.78       52.10      1.77 o 
   3   3   1      463.67      506.37      4.01 o 
   4   3   1      238.52      215.12      3.90 o 
   5   3   1     1819.38     1660.96     10.04 o 
   6   3   1    12950.40    13563.82     70.52 o 
   7   3   1    11311.91    12033.15     66.52 o 
   8   3   1      992.53     1062.28      8.47 o 
   9   3   1      896.14      906.43      8.67 o 
  10   3   1      242.99      228.73      6.81 o 
  11   3   1        6.96        5.64      8.47 o 
  12   3   1     1053.09     1055.93     28.78 o 
  13   3   1      366.70      352.73     19.75 o 
  14   3   1      247.12      243.24     18.06 o 
  15   3   1       14.08       -2.26     14.11 o 
  16   3   1        0.63      -11.29     14.11 o 
 -15   4   1      141.85      121.33      7.12 o 
 -14   4   1      208.29      195.21      7.07 o 
 -13   4   1      679.85      716.44     12.30 o 
 -12   4   1      385.37      386.08     23.42 o 
 -11   4   1        2.82       -3.52      4.60 o 
 -10   4   1       42.82       37.09      6.44 o 
  -9   4   1      415.91      375.23      6.68 o 
  -8   4   1     2093.15     2054.41     15.48 o 
  -7   4   1      945.48      991.11      7.77 o 
  -6   4   1        3.91        4.26      1.50 o 
  -5   4   1      190.07      164.23      2.49 o 
  -4   4   1     1203.00     1223.16     12.04 o 
  -3   4   1     1024.10     1162.68      8.00 o 
  -2   4   1     4902.09     4925.10     27.34 o 
  -1   4   1      106.39       87.62      1.97 o 
   0   4   1      429.76      373.84      3.73 o 
   1   4   1      152.63      130.37      3.24 o 
   2   4   1     2792.49     2558.54     29.99 o 
   3   4   1      559.29      437.09      5.10 o 
   4   4   1     3296.86     3063.15     19.82 o 
   5   4   1      484.66      580.35      5.07 o 
   6   4   1     3584.53     3766.12     51.43 o 
   7   4   1     1757.40     1967.73     12.25 o 
   8   4   1      815.03      806.92      7.10 o 
   9   4   1     3293.83     3327.93     25.77 o 
  10   4   1      237.83      268.85      6.33 o 
  11   4   1       42.38       36.61      4.97 o 
  12   4   1      293.43      274.85     17.50 o 
  13   4   1       73.31       65.47     12.98 o 
  14   4   1       53.85       55.87     13.54 o 
  15   4   1      215.99      226.31     18.62 o 
  16   4   1      184.84      195.83     19.19 o 
 -14   5   1       14.02        8.16      5.76 o 
 -13   5   1      283.16      297.72     14.77 o 
 -12   5   1      103.29       76.33      4.44 o 
 -11   5   1      212.31      195.86      5.88 o 
 -10   5   1     2207.18     2217.78     18.68 o 
  -9   5   1       23.89       19.90      4.42 o 
  -8   5   1     1969.73     1930.50     13.43 o 
  -7   5   1       18.77       19.47      1.93 o 
  -6   5   1      354.85      349.95      4.80 o 
  -5   5   1     2267.96     2406.01     18.76 o 
  -4   5   1     6296.47     6297.94     44.84 o 
  -3   5   1      639.30      702.77      5.64 o 
  -2   5   1     3308.75     3610.05     19.29 o 
  -1   5   1      641.15      562.10      4.81 o 
   0   5   1      890.30      904.97     24.69 o 
   1   5   1     4785.96     4410.96     39.74 o 
   2   5   1     3044.18     2875.40     42.29 o 
   3   5   1      154.99      168.37      2.69 o 
   4   5   1      186.74      190.90      3.83 o 
   5   5   1       26.48       24.13      1.45 o 
   6   5   1     1175.92     1158.28      8.77 o 
   7   5   1     6864.66     7105.26     42.51 o 
   8   5   1      627.80      623.58      5.36 o 
   9   5   1        8.30        3.47      2.69 o 
  10   5   1       86.63       86.57      5.44 o 
  11   5   1      229.98      242.73     10.97 o 
  12   5   1      877.84      891.13     25.40 o 
  13   5   1      378.34      366.84     19.75 o 
  14   5   1        3.81        9.03     12.42 o 
  15   5   1      132.11      111.18     16.93 o 
  16   5   1      133.52      154.64     17.50 o 
 -14   6   1       23.20       17.78     14.96 o 
 -13   6   1      288.27      303.44     15.55 o 
 -12   6   1      862.00      889.23     24.27 o 
 -11   6   1       16.21       20.63     14.11 o 
 -10   6   1       25.30       33.46      8.35 o 
  -9   6   1      195.62      180.90      8.03 o 
  -8   6   1        6.91        6.55      5.62 o 
  -7   6   1      456.10      431.32      9.78 o 
  -6   6   1     1152.68     1156.03     13.40 o 
  -5   6   1       61.47       57.74      2.76 o 
  -4   6   1     2129.85     2036.59     14.73 o 
  -3   6   1       72.50       59.30      1.90 o 
  -2   6   1     1120.57     1177.07      7.27 o 
  -1   6   1     5537.64     5441.29     37.81 o 
   0   6   1      265.32      169.92      2.66 o 
   1   6   1       71.57       66.54      2.91 o 
   2   6   1     1991.38     1826.64     20.04 o 
   3   6   1        0.30       -1.61      1.72 o 
   4   6   1     8733.36     8967.25     64.64 o 
   5   6   1     1645.09     1744.71     12.46 o 
   6   6   1     2928.69     3041.87     20.34 o 
   7   6   1        4.69        4.97      1.86 o 
   8   6   1      124.37      123.62      3.10 o 
   9   6   1      175.62      185.11      4.26 o 
  10   6   1     1725.61     1726.10     17.24 o 
  11   6   1       41.95       35.39      4.50 o 
  12   6   1      101.31       90.86     12.42 o 
  13   6   1        2.49        1.13     11.29 o 
  14   6   1        5.19        0.00     12.98 o 
  15   6   1       32.52       16.37     14.11 o 
  16   6   1      613.70      687.96     27.09 o 
 -13   7   1        0.37       -0.56     14.11 o 
 -12   7   1      195.45      191.88     18.06 o 
 -11   7   1       63.12       64.79     11.85 o 
 -10   7   1      186.15      204.86     11.57 o 
  -9   7   1      116.31      121.89      9.37 o 
  -8   7   1       13.56        7.39     11.57 o 
  -7   7   1      414.15      425.15     10.62 o 
  -6   7   1      746.83      751.83     10.32 o 
  -5   7   1        0.45        3.34      2.58 o 
  -4   7   1      705.11      726.51      6.24 o 
  -3   7   1     1814.96     1913.08     12.93 o 
  -2   7   1        6.89        2.91      1.64 o 
  -1   7   1       14.59       26.53      2.09 o 
   0   7   1     1331.74     1434.29     10.96 o 
   1   7   1     6006.43     5870.66     46.71 o 
   2   7   1     8581.92     8918.88     70.91 o 
   3   7   1     2421.38     2484.50     20.71 o 
   4   7   1        4.59       13.64      1.87 o 
   5   7   1        4.32        4.42      1.44 o 
   6   7   1        8.30        4.30      1.67 o 
   7   7   1     1059.36     1028.21      8.46 o 
   8   7   1        9.36        9.73      1.53 o 
   9   7   1       47.31       42.65      3.02 o 
  10   7   1       30.86       28.72      4.00 o 
  11   7   1      641.37      653.23     10.12 o 
  12   7   1       28.16       27.76      4.79 o 
  13   7   1      341.51      357.81     18.62 o 
  14   7   1      152.86      161.41     15.80 o 
  15   7   1       30.07       24.27     13.54 o 
  16   7   1       27.12       38.38     14.67 o 
 -13   8   1      102.04      105.54     18.62 o 
 -12   8   1      111.19      126.98     18.06 o 
 -11   8   1        4.00       17.50     14.67 o 
 -10   8   1        1.67      -11.29     12.42 o 
  -9   8   1      823.44      827.92     27.65 o 
  -8   8   1      864.62      824.54     26.53 o 
  -7   8   1        9.88        9.03     10.16 o 
  -6   8   1     2465.41     2495.66     33.28 o 
  -5   8   1       44.21       44.98      4.07 o 
  -4   8   1       42.08       42.44      3.42 o 
  -3   8   1      188.60      195.89      3.89 o 
  -2   8   1      184.04      211.55      3.59 o 
  -1   8   1     6614.55     6660.38     46.44 o 
   0   8   1     3980.76     4029.36     28.48 o 
   1   8   1      433.30      420.21      5.44 o 
   2   8   1      789.19      763.42      8.99 o 
   3   8   1       26.95       35.45      2.36 o 
   4   8   1      449.56      501.93      5.53 o 
   5   8   1     1784.75     1864.77     13.70 o 
   6   8   1       66.38       59.44      2.18 o 
   7   8   1      228.49      227.87      3.89 o 
   8   8   1       35.72       31.27      4.33 o 
   9   8   1       26.80       26.52      2.44 o 
  10   8   1     1009.52     1041.20     12.28 o 
  11   8   1      922.13      949.14     12.15 o 
  12   8   1        1.17       -1.06      4.59 o 
  13   8   1        1.18       -1.41      8.38 o 
  14   8   1       64.81       48.54     13.54 o 
  15   8   1       29.45       36.68     13.54 o 
  16   8   1      306.41      312.09     22.01 o 
 -12   9   1       85.35       84.09     17.50 o 
 -11   9   1      267.68      259.04     20.32 o 
 -10   9   1        0.91        3.95     13.54 o 
  -9   9   1      165.37      141.66     15.80 o 
  -8   9   1       43.17       14.67     11.85 o 
  -7   9   1      160.70      164.79     14.11 o 
  -6   9   1     1179.68     1181.78     29.91 o 
  -5   9   1      539.26      525.31     11.66 o 
  -4   9   1     2781.08     2675.24     23.81 o 
  -3   9   1      718.07      735.77      9.01 o 
  -2   9   1      296.08      330.16      4.13 o 
  -1   9   1     1778.18     1812.45     11.84 o 
   0   9   1      623.02      604.17      6.21 o 
   1   9   1     1299.46     1278.81      9.64 o 
   2   9   1     2038.90     2042.13     15.61 o 
   3   9   1     1055.13     1048.96     10.26 o 
   4   9   1      294.30      280.86      4.43 o 
   5   9   1      156.54      165.94      5.30 o 
   6   9   1      120.07      108.93      3.26 o 
   7   9   1       20.54       19.97      2.24 o 
   8   9   1      492.44      495.95      5.78 o 
   9   9   1      649.56      654.83      5.81 o 
  10   9   1      142.31      141.26      8.15 o 
  11   9   1       28.82       18.16      4.70 o 
  12   9   1        1.27       -4.76      4.76 o 
  13   9   1      114.70      129.10      7.92 o 
  14   9   1      124.09      133.19     14.67 o 
  15   9   1        6.14       -9.03     12.98 o 
 -11  10   1       54.94       52.49     16.37 o 
 -10  10   1        5.26       29.91     14.67 o 
  -9  10   1      807.87      793.50     28.22 o 
  -8  10   1     1083.23     1089.79     31.60 o 
  -7  10   1        1.17        2.82     11.29 o 
  -6  10   1     1453.44     1379.87     33.30 o 
  -5  10   1      133.87      163.67     12.98 o 
  -4  10   1      164.18      190.17      7.99 o 
  -3  10   1      594.87      605.12     10.33 o 
  -2  10   1        3.29        2.47      3.27 o 
  -1  10   1      413.31      474.00      5.35 o 
   0  10   1     1684.34     1661.47     15.13 o 
   1  10   1      120.53       97.64      2.85 o 
   2  10   1        6.04       15.05      1.88 o 
   3  10   1      266.72      238.59      6.76 o 
   4  10   1     1571.56     1405.57     13.29 o 
   5  10   1     1681.00     1677.43     12.53 o 
   6  10   1      698.97      691.41      6.01 o 
   7  10   1        0.81       -1.61      2.72 o 
   8  10   1       12.63       22.57      2.62 o 
   9  10   1      342.63      336.56      5.49 o 
  10  10   1       39.03       39.75      6.26 o 
  11  10   1     1329.75     1360.63     15.20 o 
  12  10   1       13.18       12.47      4.98 o 
  13  10   1      127.17      132.76      6.54 o 
  14  10   1      100.95       86.91     13.54 o 
  15  10   1        2.13       -2.82     12.42 o 
 -10  11   1        4.56       15.24     15.24 o 
  -9  11   1       35.90       40.07     14.67 o 
  -8  11   1      345.66      331.85     20.88 o 
  -7  11   1       19.16       20.88     12.42 o 
  -6  11   1      484.79      457.70     21.45 o 
  -5  11   1       16.95        3.95     10.16 o 
  -4  11   1       65.17       64.33      5.35 o 
  -3  11   1     1092.30     1120.54     14.92 o 
  -2  11   1      303.29      298.72      8.29 o 
  -1  11   1        9.68        5.46      2.89 o 
   0  11   1      607.74      635.96     12.07 o 
   1  11   1       35.12       33.61      2.56 o 
   2  11   1        7.03        9.43      2.79 o 
   3  11   1      569.89      587.01      5.62 o 
   4  11   1        0.68        0.50      1.79 o 
   5  11   1       32.54       21.24      2.01 o 
   6  11   1     1214.75     1204.79      8.99 o 
   7  11   1       97.48       90.58      3.21 o 
   8  11   1      410.30      404.09      5.47 o 
   9  11   1     1180.55     1181.77     10.40 o 
  10  11   1       20.68       16.81      3.70 o 
  11  11   1        0.37        4.16      4.46 o 
  12  11   1       17.93       18.74      5.07 o 
  13  11   1        2.10        5.00      5.43 o 
  14  11   1      472.28      516.96     22.01 o 
  -9  12   1        2.35       -2.26     14.11 o 
  -8  12   1      502.36      503.41     25.40 o 
  -7  12   1      150.87      133.19     15.80 o 
  -6  12   1      744.14      767.54     25.96 o 
  -5  12   1      307.84      305.32     18.06 o 
  -4  12   1      146.94      110.05     12.42 o 
  -3  12   1      273.19      317.32      8.76 o 
  -2  12   1     1755.09     1831.28     23.79 o 
  -1  12   1       79.64       68.05      4.95 o 
   0  12   1      158.73      161.33      3.65 o 
   1  12   1        5.39       26.50      3.53 o 
   2  12   1        5.75        3.87      2.49 o 
   3  12   1      168.53      149.58      4.04 o 
   4  12   1     1046.28      981.30     10.77 o 
   5  12   1       10.79        9.45      2.28 o 
   6  12   1      206.11      194.94      4.24 o 
   7  12   1      290.64      297.20      5.09 o 
   8  12   1       83.75       79.98      3.59 o 
   9  12   1      349.11      365.23      7.74 o 
  10  12   1        4.59        5.25      3.53 o 
  11  12   1      258.06      272.53      8.76 o 
  12  12   1      195.44      209.62      8.78 o 
  13  12   1        5.22       -1.29      5.39 o 
  -8  13   1      287.71      296.29     21.45 o 
  -7  13   1        5.51       12.98     14.11 o 
  -6  13   1        1.45       -2.26     12.98 o 
  -5  13   1      254.38      262.43     18.06 o 
  -4  13   1        2.23      -10.72     10.72 o 
  -3  13   1      284.80      286.07      9.96 o 
  -2  13   1      276.65      298.56     16.63 o 
  -1  13   1       22.87       22.68      4.65 o 
   0  13   1      162.35      162.21      6.13 o 
   1  13   1      614.50      582.36      6.97 o 
   2  13   1       53.58       44.21      3.02 o 
   3  13   1      732.05      705.06      7.76 o 
   4  13   1       93.54       81.05      3.26 o 
   5  13   1       19.50       14.25      2.69 o 
   6  13   1       87.42       90.92      3.37 o 
   7  13   1       82.83       71.74      3.43 o 
   8  13   1       74.55       71.62      3.72 o 
   9  13   1      553.28      575.64      8.16 o 
  10  13   1       50.51       52.99      4.72 o 
  11  13   1        0.02       -5.96      9.03 o 
  12  13   1        9.65        6.96      6.58 o 
  13  13   1        0.41        8.77      6.98 o 
  -7  14   1       11.76        5.64     14.11 o 
  -6  14   1      130.12      121.90     15.80 o 
  -5  14   1       36.91       41.20     13.54 o 
  -4  14   1       35.19       32.73     12.42 o 
  -3  14   1       35.72       22.14      6.04 o 
  -2  14   1      348.18      359.64      9.10 o 
  -1  14   1      367.01      416.33      9.78 o 
   0  14   1        5.11        2.09      4.44 o 
   1  14   1       26.90       31.54      3.41 o 
   2  14   1        1.48       -1.89      3.63 o 
   3  14   1      288.01      270.41      5.52 o 
   4  14   1      557.40      591.48      7.22 o 
   5  14   1       14.50        2.79      3.04 o 
   6  14   1      264.00      279.09      5.38 o 
   7  14   1       71.61       71.20      3.77 o 
   8  14   1        0.64       -0.46      3.37 o 
   9  14   1        6.28       10.28      4.64 o 
  10  14   1       22.78       17.78      5.99 o 
  11  14   1       33.51       26.45      6.35 o 
  12  14   1      207.27      212.21     13.26 o 
  -6  15   1        4.88        2.82     14.11 o 
  -5  15   1        2.87        8.47     12.98 o 
  -4  15   1      151.60      195.27     16.37 o 
  -3  15   1       72.94       72.28     10.54 o 
  -2  15   1      256.54      259.32      8.78 o 
  -1  15   1        9.79       18.71      5.37 o 
   0  15   1        1.63        1.31      5.66 o 
   1  15   1      279.70      288.51      9.07 o 
   2  15   1      252.92      225.32      6.70 o 
   3  15   1       91.66       76.29      4.11 o 
   4  15   1      370.52      382.86      6.54 o 
   5  15   1      184.99      194.91      5.33 o 
   6  15   1       42.95       50.73      3.80 o 
   7  15   1      267.93      234.01      6.52 o 
   8  15   1      146.92      126.08      4.65 o 
   9  15   1      226.71      231.43      7.15 o 
  10  15   1      140.76      126.64     11.57 o 
  11  15   1       20.11        9.87      6.18 o 
  -4  16   1       16.60       17.66     10.71 o 
  -3  16   1        2.07       -8.66      9.60 o 
  -2  16   1       51.57       50.71     10.54 o 
  -1  16   1      342.09      386.87      9.67 o 
   0  16   1        2.67       -6.20      6.20 o 
   1  16   1        6.42       -1.39      5.89 o 
   2  16   1       28.26       17.81      5.72 o 
   3  16   1      145.48      119.95      6.76 o 
   4  16   1      289.29      340.31      6.73 o 
   5  16   1        2.80       -0.01      3.67 o 
   6  16   1       34.24       34.73      4.00 o 
   7  16   1      273.95      282.41      6.61 o 
   8  16   1       47.72       46.21      4.22 o 
   9  16   1       41.42       47.89      6.39 o 
  10  16   1        4.45       18.62      9.03 o 
  -2  17   1        0.85        3.39     18.06 o 
  -1  17   1       29.92       30.80      7.14 o 
   0  17   1       21.03       28.04      6.90 o 
   1  17   1        4.07       -2.12      6.20 o 
   2  17   1      557.79      618.05     18.08 o 
   3  17   1        3.28        4.81      5.72 o 
   4  17   1      154.77      172.22      7.96 o 
   5  17   1      110.15      119.99      6.20 o 
   6  17   1       16.18       11.52      4.66 o 
   7  17   1       24.78       25.07      5.78 o 
   8  17   1      185.84      223.49     12.98 o 
  -7 -17   2        0.62       -0.04      4.01 o 
  -6 -17   2       11.78       12.02      3.99 o 
  -5 -17   2       70.35       59.33      3.89 o 
  -4 -17   2      253.98      264.95      6.16 o 
  -3 -17   2        1.39        3.36      3.95 o 
  -2 -17   2      133.21      139.87      9.33 o 
  -1 -17   2        4.02        5.87      5.95 o 
   0 -17   2      208.80      210.45     13.55 o 
   1 -17   2      360.23      412.53     11.58 o 
   2 -17   2      172.92      191.88     14.11 o 
  -9 -16   2        1.09       -4.12      4.12 o 
  -8 -16   2       14.19       10.22      3.43 o 
  -7 -16   2      297.51      279.40      5.70 o 
  -6 -16   2       55.63       55.81      4.52 o 
  -5 -16   2        4.45        0.08      3.22 o 
  -4 -16   2        9.61       14.40      3.35 o 
  -3 -16   2        5.07        4.72      3.62 o 
  -2 -16   2      889.55      990.73     10.75 o 
  -1 -16   2      364.60      361.69     11.99 o 
   0 -16   2       27.03       43.54      6.13 o 
   1 -16   2      220.29      241.43      9.66 o 
   2 -16   2        1.31        4.01      6.45 o 
   3 -16   2        3.28       -1.35     18.06 o 
   4 -16   2       12.22       16.59     14.39 o 
 -11 -15   2        5.69        7.90      8.47 o 
 -10 -15   2       52.95       44.62      3.63 o 
  -9 -15   2      101.96       87.86      4.45 o 
  -8 -15   2        4.43       -3.06      3.15 o 
  -7 -15   2       17.96       16.66      3.07 o 
  -6 -15   2      108.18       99.88      3.41 o 
  -5 -15   2       83.63       68.13      3.19 o 
  -4 -15   2      949.20     1003.83     11.13 o 
  -3 -15   2       10.56        5.53      3.15 o 
  -2 -15   2       91.88      107.27      4.14 o 
  -1 -15   2      107.60      137.06      4.68 o 
   0 -15   2      128.41      111.00      8.56 o 
   1 -15   2       25.11       17.11      5.75 o 
   2 -15   2      169.65      186.79      7.02 o 
   3 -15   2       26.31       23.22      5.58 o 
   4 -15   2        2.42       -9.71      9.71 o 
   5 -15   2       18.23       23.54     10.42 o 
   6 -15   2       93.29       91.21     12.31 o 
 -12 -14   2      123.24      126.06     14.11 o 
 -11 -14   2       59.88       46.53      8.04 o 
 -10 -14   2       17.07       14.50      3.30 o 
  -9 -14   2       47.33       45.62      3.62 o 
  -8 -14   2      112.06       90.74      5.29 o 
  -7 -14   2      207.77      199.18      5.77 o 
  -6 -14   2      878.84      888.82     17.57 o 
  -5 -14   2       21.88       16.96      3.81 o 
  -4 -14   2       41.43       35.14      2.54 o 
  -3 -14   2       34.46       30.02      2.85 o 
  -2 -14   2      405.47      426.20      6.15 o 
  -1 -14   2      170.75      140.55      4.74 o 
   0 -14   2       12.12       10.06      3.67 o 
   1 -14   2      101.58       91.82      7.90 o 
   2 -14   2        3.67        0.46      4.90 o 
   3 -14   2        0.01       -0.24      5.28 o 
   4 -14   2      250.41      233.95     25.11 o 
   5 -14   2       96.30      121.90     14.67 o 
   6 -14   2       43.64       38.94     14.11 o 
   7 -14   2       19.54       19.19     14.11 o 
 -13 -13   2        2.11       -3.76      6.20 o 
 -12 -13   2       13.15       18.10      6.13 o 
 -11 -13   2       15.47       15.49      5.43 o 
 -10 -13   2        1.75        0.22      3.42 o 
  -9 -13   2      347.91      348.37      5.90 o 
  -8 -13   2       74.41       60.23      3.35 o 
  -7 -13   2       17.15       20.34      3.65 o 
  -6 -13   2      354.81      360.66      7.71 o 
  -5 -13   2       55.53       47.13      4.59 o 
  -4 -13   2      347.47      328.53      7.86 o 
  -3 -13   2      534.04      516.18      8.50 o 
  -2 -13   2      121.37      110.43      3.93 o 
  -1 -13   2      153.76      173.57      4.63 o 
   0 -13   2       52.41       55.62      3.25 o 
   1 -13   2       31.72       27.79      3.56 o 
   2 -13   2      383.22      385.90      9.45 o 
   3 -13   2      392.10      400.47      9.00 o 
   4 -13   2      253.94      277.62      9.22 o 
   5 -13   2      187.42      174.95     14.67 o 
   6 -13   2        0.17       17.50     12.98 o 
   7 -13   2      293.40      265.25     18.62 o 
   8 -13   2      385.37      381.51     23.70 o 
 -13 -12   2       18.68       25.94      6.58 o 
 -12 -12   2      469.53      476.21     11.54 o 
 -11 -12   2      427.10      406.74     12.68 o 
 -10 -12   2        8.61        8.36      3.41 o 
  -9 -12   2       30.16       24.13      3.18 o 
  -8 -12   2      151.58      136.26      4.07 o 
  -7 -12   2     1335.93     1332.87     19.10 o 
  -6 -12   2      981.17      952.72     23.38 o 
  -5 -12   2      654.65      642.72     20.53 o 
  -4 -12   2      143.59      119.53      4.34 o 
  -3 -12   2      117.21      122.32      4.67 o 
  -2 -12   2        5.96       11.90      2.41 o 
  -1 -12   2      103.19       88.25      3.03 o 
   0 -12   2      394.95      404.07      5.49 o 
   1 -12   2       61.42       62.85      3.30 o 
   2 -12   2       16.78       18.31      4.24 o 
   3 -12   2       38.41       38.33      5.05 o 
   4 -12   2       26.57       25.40      5.35 o 
   5 -12   2     1580.04     1625.94     36.68 o 
   6 -12   2      410.12      415.37     21.45 o 
   7 -12   2      138.23      137.14     15.24 o 
   8 -12   2       14.79       21.45     14.11 o 
   9 -12   2       63.59       89.17     15.80 o 
 -14 -11   2      155.65      161.07     11.66 o 
 -13 -11   2       14.89       17.39      6.63 o 
 -12 -11   2        8.91       10.94      5.66 o 
 -11 -11   2      110.00      108.83      6.42 o 
 -10 -11   2        5.48        3.62      3.39 o 
  -9 -11   2      561.42      573.73      6.30 o 
  -8 -11   2      108.76       94.04      3.27 o 
  -7 -11   2      139.82      123.44      8.18 o 
  -6 -11   2       15.99       24.28      2.96 o 
  -5 -11   2       21.95       17.66      3.08 o 
  -4 -11   2      467.18      442.08     14.35 o 
  -3 -11   2      124.17      128.10      3.98 o 
  -2 -11   2       56.70       55.67      3.28 o 
  -1 -11   2      807.69      751.70      6.66 o 
   0 -11   2       63.09       44.42      2.60 o 
   1 -11   2      223.64      190.39      4.67 o 
   2 -11   2      372.63      392.32      7.03 o 
   3 -11   2      950.27      878.75     12.41 o 
   4 -11   2      300.85      295.13      8.42 o 
   5 -11   2      575.14      603.00     14.06 o 
   6 -11   2        1.52        1.13     11.29 o 
   7 -11   2       71.50       97.07     14.11 o 
   8 -11   2      753.40      755.69     26.53 o 
   9 -11   2      334.91      343.13     21.45 o 
  10 -11   2       22.14       31.60     15.80 o 
 -15 -10   2        1.27        5.08     11.85 o 
 -14 -10   2      159.26      184.77     20.60 o 
 -13 -10   2       62.91       63.89      5.98 o 
 -12 -10   2      465.44      479.17      9.40 o 
 -11 -10   2      935.38      952.42     12.45 o 
 -10 -10   2       29.36       26.57      3.18 o 
  -9 -10   2      128.33      116.64      3.49 o 
  -8 -10   2      204.20      212.64      6.22 o 
  -7 -10   2       50.55       51.17      3.80 o 
  -6 -10   2     1986.79     1995.59     18.86 o 
  -5 -10   2      623.16      654.27     22.01 o 
  -4 -10   2        3.67        7.34      6.39 o 
  -3 -10   2       90.85       95.24     14.67 o 
  -2 -10   2      134.37      147.11      3.52 o 
  -1 -10   2     1179.65     1092.17     10.95 o 
   0 -10   2     2253.02     2347.63     16.40 o 
   1 -10   2      816.32      777.91      7.58 o 
   2 -10   2      249.61      256.01      4.19 o 
   3 -10   2        8.50       12.04      4.04 o 
   4 -10   2      185.39      187.17      6.05 o 
   5 -10   2      520.43      503.08      8.83 o 
   6 -10   2     1218.35     1198.33     21.35 o 
   7 -10   2       39.39       18.62      7.98 o 
   8 -10   2       82.67       86.35     14.11 o 
   9 -10   2       87.41       61.52     14.11 o 
  10 -10   2      130.83       97.07     15.80 o 
  11 -10   2      412.91      400.14     24.27 o 
 -15  -9   2        0.70        2.82     12.42 o 
 -14  -9   2      215.39      226.96     16.08 o 
 -13  -9   2      223.98      231.53      8.20 o 
 -12  -9   2      143.39      133.14      6.14 o 
 -11  -9   2       96.10       89.62      5.78 o 
 -10  -9   2      202.19      180.65      4.81 o 
  -9  -9   2      441.23      436.08      5.74 o 
  -8  -9   2     1339.98     1336.96     10.59 o 
  -7  -9   2       18.14       23.08      1.93 o 
  -6  -9   2      856.60      802.71      7.97 o 
  -5  -9   2      286.44      293.23     11.17 o 
  -4  -9   2      138.60      120.01      7.58 o 
  -3  -9   2      404.45      396.05      7.25 o 
  -2  -9   2      411.15      419.40      7.95 o 
  -1  -9   2      363.96      308.15      4.60 o 
   0  -9   2        1.74        3.47      3.74 o 
   1  -9   2      573.86      511.79      5.79 o 
   2  -9   2     2724.04     2661.97     17.56 o 
   3  -9   2      765.52      729.34      6.09 o 
   4  -9   2     4084.53     4054.07     34.16 o 
   5  -9   2      192.45      183.37      5.95 o 
   6  -9   2        8.26        0.83      6.18 o 
   7  -9   2      435.44      447.72     14.39 o 
   8  -9   2      251.47      270.57     13.36 o 
   9  -9   2     1046.73     1054.27     21.75 o 
  10  -9   2        0.64        7.34     12.98 o 
  11  -9   2      370.66      385.46     23.70 o 
  12  -9   2       32.92       31.60     15.80 o 
 -15  -8   2        0.12      -12.98     12.98 o 
 -14  -8   2       32.13       50.08      9.95 o 
 -13  -8   2       41.80       43.15      8.75 o 
 -12  -8   2        0.32       -0.56      4.65 o 
 -11  -8   2      549.44      574.27      9.58 o 
 -10  -8   2      172.17      177.63     11.93 o 
  -9  -8   2      208.31      194.48      5.17 o 
  -8  -8   2       43.87       51.02      3.67 o 
  -7  -8   2     1140.84     1209.63      9.26 o 
  -6  -8   2      258.51      261.61      5.78 o 
  -5  -8   2     1079.59     1090.19     13.75 o 
  -4  -8   2        5.93        7.34      2.63 o 
  -3  -8   2        5.14       10.95      2.60 o 
  -2  -8   2      425.35      426.32     10.43 o 
  -1  -8   2     2177.08     2160.09     27.13 o 
   0  -8   2    10219.87    10373.72     66.45 o 
   1  -8   2     4978.74     5138.77     32.90 o 
   2  -8   2     1582.35     1665.39     13.15 o 
   3  -8   2        0.49        3.75      1.84 o 
   4  -8   2      310.14      302.50      7.66 o 
   5  -8   2       70.19       60.35      6.68 o 
   6  -8   2     1575.33     1620.72     23.45 o 
   7  -8   2      363.55      366.84     18.06 o 
   8  -8   2      528.61      510.68     14.96 o 
   9  -8   2      103.68      112.34     20.03 o 
  10  -8   2      160.58      191.34     12.17 o 
  11  -8   2       43.53       39.51     14.67 o 
  12  -8   2       89.97       74.50     16.93 o 
  13  -8   2       79.73       83.53     17.50 o 
 -15  -7   2       28.65       14.11     14.11 o 
 -14  -7   2      126.65      129.80     14.67 o 
 -13  -7   2       72.87       78.15     12.42 o 
 -12  -7   2      143.40      153.80      7.41 o 
 -11  -7   2       14.85       15.46      4.47 o 
 -10  -7   2      257.18      252.29      9.78 o 
  -9  -7   2        0.38        1.73      2.19 o 
  -8  -7   2      252.92      245.14      4.46 o 
  -7  -7   2      450.22      446.91      4.84 o 
  -6  -7   2     2297.01     2313.25     19.94 o 
  -5  -7   2      699.90      777.73      8.35 o 
  -4  -7   2     1132.23     1222.79     21.73 o 
  -3  -7   2     1103.81     1141.31     15.13 o 
  -2  -7   2     9755.93     9530.86     91.58 o 
  -1  -7   2      748.76      679.31      9.24 o 
   0  -7   2      685.55      739.63      7.49 o 
   1  -7   2      321.18      360.57      4.17 o 
   2  -7   2     1638.18     1667.33     12.89 o 
   3  -7   2    12600.81    12425.57     72.61 o 
   4  -7   2     1655.19     1698.08     12.76 o 
   5  -7   2      123.08      109.94      4.03 o 
   6  -7   2      134.49      115.70      6.64 o 
   7  -7   2       69.64       62.19      6.06 o 
   8  -7   2       27.40       14.11      9.59 o 
   9  -7   2      836.37      806.76     18.36 o 
  10  -7   2      495.17      507.63     16.56 o 
  11  -7   2       47.49       43.80      9.98 o 
  12  -7   2        5.28       19.10      9.95 o 
  13  -7   2       39.46       33.86     15.80 o 
 -16  -6   2       80.81       71.67     15.80 o 
 -15  -6   2       12.17       11.29     13.54 o 
 -14  -6   2      117.74      132.63     14.67 o 
 -13  -6   2       35.04       34.56      8.75 o 
 -12  -6   2      204.79      209.31     10.57 o 
 -11  -6   2       93.52       96.71      5.12 o 
 -10  -6   2      745.16      754.19     10.25 o 
  -9  -6   2      336.35      311.77      4.56 o 
  -8  -6   2        3.64        5.71      1.51 o 
  -7  -6   2     2532.06     2668.11     18.25 o 
  -6  -6   2      767.22      766.68      7.06 o 
  -5  -6   2     4676.81     4827.86     40.37 o 
  -4  -6   2       18.00       14.81      4.62 o 
  -3  -6   2      493.80      540.09     14.11 o 
  -2  -6   2     1482.74     1580.30     17.02 o 
  -1  -6   2      245.02      168.11      4.47 o 
   0  -6   2     1166.51     1066.98      9.52 o 
   1  -6   2     6750.82     6631.38     45.33 o 
   2  -6   2     2397.37     2357.76     17.29 o 
   3  -6   2      479.15      464.04      4.35 o 
   4  -6   2     1633.00     1731.87     11.77 o 
   5  -6   2      175.32      188.88      3.90 o 
   6  -6   2       66.56       66.19      3.68 o 
   7  -6   2      669.20      635.92     10.45 o 
   8  -6   2       93.01       95.41     14.11 o 
   9  -6   2      215.61      196.67     10.35 o 
  10  -6   2      374.47      366.47     10.97 o 
  11  -6   2      315.78      327.85     15.57 o 
  12  -6   2      173.04      171.11     12.80 o 
  13  -6   2      478.46      467.25     16.96 o 
  14  -6   2        6.92       26.04     10.97 o 
 -16  -5   2      142.55      155.20     18.06 o 
 -15  -5   2      184.15      175.52     17.50 o 
 -14  -5   2        3.40        8.47     12.98 o 
 -13  -5   2      562.55      551.95     22.01 o 
 -12  -5   2      143.46      148.48     17.50 o 
 -11  -5   2       36.82       32.91      4.50 o 
 -10  -5   2     1911.35     1991.92     19.42 o 
  -9  -5   2     2094.71     2161.21     17.76 o 
  -8  -5   2        3.88       -1.20      1.70 o 
  -7  -5   2     1526.50     1559.31     11.65 o 
  -6  -5   2      367.79      410.69      4.25 o 
  -5  -5   2       96.18      115.04      4.00 o 
  -4  -5   2      961.35      973.18     21.23 o 
  -3  -5   2       50.01       54.45      2.94 o 
  -2  -5   2     6417.28     5964.38     73.62 o 
  -1  -5   2     4233.45     4334.67     42.21 o 
   0  -5   2      411.77      503.35     18.06 o 
   1  -5   2     2680.80     2879.84     20.33 o 
   2  -5   2     5358.61     5854.48     40.86 o 
   3  -5   2      492.21      414.85      3.59 o 
   4  -5   2    20386.92    20837.65    121.51 o 
   5  -5   2       16.22       11.13      1.99 o 
   6  -5   2      455.87      397.11      5.66 o 
   7  -5   2       55.30       52.25      3.77 o 
   8  -5   2      644.87      619.07     37.81 o 
   9  -5   2      677.32      650.36     19.75 o 
  10  -5   2      184.00      189.91     10.38 o 
  11  -5   2       41.67       51.43      7.38 o 
  12  -5   2      111.85      110.30      9.01 o 
  13  -5   2      362.17      370.87     21.13 o 
  14  -5   2      315.29      343.76     16.75 o 
 -16  -4   2       20.90       24.83     15.24 o 
 -15  -4   2      160.59      160.28     16.93 o 
 -14  -4   2        2.88        2.82     12.42 o 
 -13  -4   2       43.46       21.45     11.85 o 
 -12  -4   2      257.94      280.88     18.91 o 
 -11  -4   2      157.93      160.81      8.97 o 
 -10  -4   2       74.02       76.56      3.84 o 
  -9  -4   2      849.86      871.57      9.12 o 
  -8  -4   2       65.62       64.51      2.26 o 
  -7  -4   2     2450.17     2331.82     15.09 o 
  -6  -4   2     1089.50     1049.77      8.17 o 
  -5  -4   2        4.06        5.37      1.18 o 
  -4  -4   2     5664.20     6012.51     47.95 o 
  -3  -4   2     1296.49     1359.44     17.49 o 
  -2  -4   2      324.16      329.59     11.29 o 
  -1  -4   2     1752.52     1753.38     23.34 o 
   0  -4   2      276.99      336.12      9.03 o 
   1  -4   2       71.51       54.32      3.67 o 
   2  -4   2     4460.02     4460.47     26.31 o 
   3  -4   2      211.16      173.30      3.23 o 
   4  -4   2      538.92      624.83      5.15 o 
   5  -4   2     1172.29     1212.75      9.58 o 
   6  -4   2       38.82       44.16      1.45 o 
   7  -4   2     1165.03     1176.18      9.22 o 
   8  -4   2        6.60        3.82      2.23 o 
   9  -4   2      417.42      417.50      6.27 o 
  10  -4   2       12.07       11.66      3.63 o 
  11  -4   2       99.31       86.95      4.52 o 
  12  -4   2      364.61      330.43      7.31 o 
  13  -4   2      991.99     1007.03     11.39 o 
  14  -4   2      125.76      107.11      4.83 o 
  15  -4   2       93.33       90.34     12.57 o 
 -16  -3   2        2.23        6.21     14.67 o 
 -15  -3   2      318.06      318.30     21.45 o 
 -14  -3   2     1295.73     1282.80     34.43 o 
 -13  -3   2      223.65      211.64     15.80 o 
 -12  -3   2      473.40      434.56     20.32 o 
 -11  -3   2       62.18       83.78      5.73 o 
 -10  -3   2      187.49      178.84      5.93 o 
  -9  -3   2     1873.13     1938.72     17.26 o 
  -8  -3   2        5.13       10.35      2.05 o 
  -7  -3   2     1986.72     1970.75     13.20 o 
  -6  -3   2      203.35      154.40      2.71 o 
  -5  -3   2     4400.76     4907.82     35.06 o 
  -4  -3   2     4101.56     4506.60     26.48 o 
  -3  -3   2     5398.06     5982.37     65.65 o 
  -2  -3   2     2645.11     2525.30     35.84 o 
  -1  -3   2     1586.64     1456.63     27.09 o 
   0  -3   2     1909.37     1947.03     19.53 o 
   1  -3   2     4265.87     4269.72     27.13 o 
   2  -3   2      600.89      632.52      4.55 o 
   3  -3   2       11.72       12.15      1.28 o 
   4  -3   2     4556.79     4596.87     25.40 o 
   5  -3   2      758.19      691.30      4.75 o 
   6  -3   2      238.05      259.43      2.86 o 
   7  -3   2       82.53       80.73      2.24 o 
   8  -3   2     2745.07     2782.37     19.33 o 
   9  -3   2       47.12       58.76      4.75 o 
  10  -3   2     4464.85     4462.72     50.88 o 
  11  -3   2     1127.97     1195.92     18.90 o 
  12  -3   2        2.80        0.65      5.52 o 
  13  -3   2       53.98       58.20      4.80 o 
  14  -3   2       45.49       36.69      6.10 o 
  15  -3   2      425.36      435.01      9.24 o 
 -16  -2   2      130.95      120.21     17.50 o 
 -15  -2   2      142.22      127.55     16.93 o 
 -14  -2   2        8.86        5.08     11.85 o 
 -13  -2   2      226.05      231.39     16.93 o 
 -12  -2   2     1081.38     1059.88     29.35 o 
 -11  -2   2      763.00      746.03     25.96 o 
 -10  -2   2     1429.70     1443.51     17.94 o 
  -9  -2   2     1766.44     1723.71     12.73 o 
  -8  -2   2       13.15       17.46      1.96 o 
  -7  -2   2     5952.91     6197.92     37.14 o 
  -6  -2   2     2059.93     2032.99     14.16 o 
  -5  -2   2      485.56      510.19      3.78 o 
  -4  -2   2     5004.79     4900.73     31.11 o 
  -3  -2   2     5918.69     6269.42     42.77 o 
  -2  -2   2     3315.58     3641.66    135.45 o 
  -1  -2   2      178.96      197.53      6.77 o 
   0  -2   2     4116.57     4524.23     43.18 o 
   1  -2   2     1345.56     1424.20      9.36 o 
   2  -2   2     3741.46     4005.79     22.12 o 
   3  -2   2     1506.26     1738.69      8.57 o 
   4  -2   2      693.39      685.69      6.08 o 
   5  -2   2     1069.22     1089.70      6.42 o 
   6  -2   2     3589.48     3754.26     20.43 o 
   7  -2   2      283.53      291.97      4.24 o 
   8  -2   2      790.59      877.76      7.35 o 
   9  -2   2       18.40       22.29      6.39 o 
  10  -2   2        2.07       -6.75      6.75 o 
  11  -2   2      183.40      157.41     16.08 o 
  12  -2   2      117.54      121.04      9.38 o 
  13  -2   2     2253.46     2346.84     32.41 o 
  14  -2   2       12.89       11.45      8.01 o 
  15  -2   2       81.73      103.04     12.98 o 
 -16  -1   2        3.16       -1.13     15.24 o 
 -15  -1   2      220.82      197.53     18.62 o 
 -14  -1   2      830.96      842.60     29.35 o 
 -13  -1   2       19.97       23.14     12.42 o 
 -12  -1   2      126.36      131.50     13.54 o 
 -11  -1   2      100.68      103.79      9.88 o 
 -10  -1   2       97.92       93.34      4.21 o 
  -9  -1   2     3746.40     3795.27     32.80 o 
  -8  -1   2      787.56      791.30      8.22 o 
  -7  -1   2      138.15      101.87      3.87 o 
  -6  -1   2     6348.95     6832.44     43.73 o 
  -5  -1   2      974.15      929.61      6.70 o 
  -4  -1   2     4018.14     4560.36     25.34 o 
  -3  -1   2     5802.63     6311.69     34.46 o 
  -2  -1   2     2979.20     3595.13     24.61 o 
  -1  -1   2      652.69      566.77      7.02 o 
   0  -1   2      146.12      153.31      4.74 o 
   1  -1   2     5016.42     5610.40     31.04 o 
   2  -1   2    17585.78    18955.97     98.86 o 
   3  -1   2    14567.40    15358.62    112.53 o 
   4  -1   2        1.70       11.40      2.78 o 
   5  -1   2     6792.46     7159.72     40.23 o 
   6  -1   2     1305.34     1229.49      7.71 o 
   7  -1   2        2.75        0.82      1.43 o 
   8  -1   2      905.37      907.30      7.41 o 
   9  -1   2      135.55      134.49      4.08 o 
  10  -1   2       79.43       92.09      4.07 o 
  11  -1   2     3766.61     3771.54     44.32 o 
  12  -1   2      123.90      119.20      9.98 o 
  13  -1   2       14.65       11.16      7.24 o 
  14  -1   2      171.78      162.81     10.57 o 
  15  -1   2        0.96      -11.29     12.98 o 
  16  -1   2      173.59      141.09     19.19 o 
 -16   0   2       85.90       81.83     17.50 o 
 -15   0   2        5.80       -4.51     14.11 o 
 -14   0   2       44.17       54.74     15.24 o 
 -13   0   2       10.16       20.88     12.42 o 
 -12   0   2      537.61      531.12     32.73 o 
 -11   0   2      754.02      803.55     30.19 o 
 -10   0   2      137.05      149.14      6.84 o 
  -9   0   2     2750.11     2730.02     22.14 o 
  -8   0   2     1502.59     1616.01     14.11 o 
  -7   0   2      531.09      511.01      4.16 o 
  -6   0   2      672.59      683.61      5.29 o 
  -5   0   2     8355.23     8844.89     81.20 o 
  -4   0   2     5434.42     5569.80     27.47 o 
  -3   0   2     8104.13     8897.23     39.81 o 
  -2   0   2    34051.61    36044.79    174.94 o 
  -1   0   2       59.79       72.67      0.89 o 
   0   0   2    24783.56    25278.91    284.86 o 
   1   0   2     8335.42     9102.89     47.48 o 
   2   0   2     6080.10     6379.32     31.89 o 
   3   0   2     6653.47     7430.89     36.77 o 
   4   0   2     9276.41     9435.16     49.06 o 
   5   0   2       23.67       19.78      1.53 o 
   6   0   2     6110.53     6245.47     32.95 o 
   7   0   2        5.39        8.61      1.41 o 
   8   0   2     2486.12     2625.77     17.02 o 
   9   0   2     1118.09     1127.62     10.38 o 
  10   0   2      359.39      350.65      7.15 o 
  11   0   2       84.23       73.64      7.77 o 
  12   0   2       78.07       69.77      8.52 o 
  13   0   2      330.63      321.10     11.50 o 
  14   0   2      297.40      315.48     22.01 o 
  15   0   2       95.73       95.38     16.93 o 
  16   0   2       20.13       23.14     15.80 o 
 -15   1   2        5.99        1.69     14.67 o 
 -14   1   2      808.01      818.89     29.35 o 
 -13   1   2      273.86      284.77     13.95 o 
 -12   1   2        4.76        2.34      7.71 o 
 -11   1   2      298.17      271.62     11.95 o 
 -10   1   2      304.48      281.25      6.18 o 
  -9   1   2      881.96      930.91     10.73 o 
  -8   1   2     4043.99     4138.85     26.03 o 
  -7   1   2       74.50       91.81      2.40 o 
  -6   1   2       50.76       43.19      1.63 o 
  -5   1   2      231.52      299.35      2.99 o 
  -4   1   2     6733.30     7444.67     35.12 o 
  -3   1   2     5430.39     5677.37     28.27 o 
  -2   1   2      126.81      119.41      1.45 o 
  -1   1   2     6936.44     7566.55     47.86 o 
   0   1   2     1074.91     1196.14      6.37 o 
   1   1   2     1778.55     1923.70      9.58 o 
   2   1   2     9221.26     9030.70     39.02 o 
   3   1   2     1285.49     1775.60      8.33 o 
   4   1   2      734.42      799.57      4.47 o 
   5   1   2      500.50      424.41      4.43 o 
   6   1   2    12342.61    13069.55     74.91 o 
   7   1   2        8.12        7.45      1.08 o 
   8   1   2      597.06      635.56      5.53 o 
   9   1   2      942.38      995.70     11.27 o 
  10   1   2       18.84       27.36      5.95 o 
  11   1   2      625.65      627.65     14.77 o 
  12   1   2      567.73      556.52     15.33 o 
  13   1   2      177.26      183.98     15.80 o 
  14   1   2        1.57      -11.85     11.85 o 
  15   1   2      647.00      649.58     27.09 o 
  16   1   2       41.23       72.24     16.93 o 
 -15   2   2      211.79      202.61     19.75 o 
 -14   2   2        3.76        7.34      9.95 o 
 -13   2   2        0.40        5.54      9.37 o 
 -12   2   2        9.91       10.62      8.57 o 
 -11   2   2     1148.31     1179.00     15.41 o 
 -10   2   2      480.90      481.65      9.04 o 
  -9   2   2      530.90      537.75      7.82 o 
  -8   2   2        7.60       15.39      2.06 o 
  -7   2   2       12.34        8.52      1.79 o 
  -6   2   2        2.51        4.27      1.49 o 
  -5   2   2     6477.52     6634.47     37.59 o 
  -4   2   2     2663.36     2912.44     17.08 o 
  -3   2   2     4378.01     4731.08     24.81 o 
  -2   2   2       27.25       37.65      1.02 o 
  -1   2   2     1269.40     1481.34      7.01 o 
   0   2   2     6493.75     6928.94     38.77 o 
   1   2   2    36826.96    38055.22    713.64 o 
   2   2   2    13221.77    13511.85     79.70 o 
   3   2   2    15394.60    15934.17     88.23 o 
   4   2   2     4887.27     5134.26     28.52 o 
   5   2   2      774.38      965.33      6.07 o 
   6   2   2     4402.88     4903.20     29.41 o 
   7   2   2      654.68      699.04      6.38 o 
   8   2   2     2909.16     3037.21     23.27 o 
   9   2   2      799.78      818.05      8.89 o 
  10   2   2       22.84       19.31      4.31 o 
  11   2   2      201.50      198.35     15.52 o 
  12   2   2      419.63      449.23     20.32 o 
  13   2   2       62.80       60.39     12.98 o 
  14   2   2       57.50       44.58     13.54 o 
  15   2   2      195.41      205.99     18.62 o 
  16   2   2        0.05      -14.67     14.67 o 
 -15   3   2        4.03        5.75      6.97 o 
 -14   3   2      480.80      526.50     18.36 o 
 -13   3   2       75.52       83.35     10.77 o 
 -12   3   2      276.89      275.66      8.35 o 
 -11   3   2      129.96      130.75      6.09 o 
 -10   3   2        1.20        0.44      6.08 o 
  -9   3   2       13.77       19.15      5.32 o 
  -8   3   2     1063.97     1108.75     11.01 o 
  -7   3   2     1180.82     1296.30      9.11 o 
  -6   3   2        8.68        3.57      1.46 o 
  -5   3   2       33.05       26.57      1.35 o 
  -4   3   2      103.96       85.65      1.76 o 
  -3   3   2       87.00      154.60      2.37 o 
  -2   3   2     6127.80     5911.59     27.60 o 
  -1   3   2     4975.71     4724.99     27.79 o 
   0   3   2     4937.06     5142.65     32.22 o 
   1   3   2      872.50      943.47      6.94 o 
   2   3   2     1302.74     1587.95      9.89 o 
   3   3   2     1260.33     1193.81      7.46 o 
   4   3   2      153.85      158.67      2.22 o 
   5   3   2     1805.91     1903.57     11.99 o 
   6   3   2     9061.39     9708.00     53.70 o 
   7   3   2      545.80      653.83      5.32 o 
   8   3   2      385.46      427.09      4.51 o 
   9   3   2      529.94      550.84      6.43 o 
  10   3   2      557.42      595.21     10.08 o 
  11   3   2      216.92      244.93     15.80 o 
  12   3   2      330.26      323.38     18.62 o 
  13   3   2       95.91       91.43     13.54 o 
  14   3   2       16.65       23.14     12.98 o 
  15   3   2      217.23      207.12     18.06 o 
  16   3   2       68.27       56.44     15.80 o 
 -14   4   2      108.48      115.08      7.86 o 
 -13   4   2        6.18       14.62      4.67 o 
 -12   4   2       39.36       36.35      4.58 o 
 -11   4   2       41.37       37.40      5.51 o 
 -10   4   2     1351.01     1365.82     29.65 o 
  -9   4   2        3.94       -1.71      4.03 o 
  -8   4   2        9.80       22.44      2.85 o 
  -7   4   2      269.74      255.87      4.39 o 
  -6   4   2       87.98       76.90      2.31 o 
  -5   4   2    12592.76    12999.87     63.66 o 
  -4   4   2      984.18      997.99      5.69 o 
  -3   4   2      135.78      167.40      2.06 o 
  -2   4   2     1476.77     1387.84      8.67 o 
  -1   4   2      154.70      198.73      2.48 o 
   0   4   2    10296.26    10901.93     71.60 o 
   1   4   2    13206.06    12963.05    151.35 o 
   2   4   2     2876.56     3098.73     32.10 o 
   3   4   2     5623.52     5542.20     48.94 o 
   4   4   2     2599.86     2681.86     20.66 o 
   5   4   2      929.28      902.21      6.41 o 
   6   4   2     3689.26     4005.87     23.02 o 
   7   4   2     8462.08     9308.62     67.11 o 
   8   4   2      827.41      889.77      9.00 o 
   9   4   2     2918.02     2953.40     23.16 o 
  10   4   2      395.94      388.63      6.43 o 
  11   4   2      247.04      239.29      9.18 o 
  12   4   2     1123.61     1152.43     29.91 o 
  13   4   2      418.97      438.51     20.88 o 
  14   4   2        2.08       -2.82     11.85 o 
  15   4   2      389.10      388.85     22.01 o 
  16   4   2        1.26        7.34     14.67 o 
 -14   5   2        4.74        2.15     10.57 o 
 -13   5   2      732.14      739.43     12.52 o 
 -12   5   2      197.33      192.74      6.36 o 
 -11   5   2        2.38       -1.67      4.89 o 
 -10   5   2      127.17      121.36      4.58 o 
  -9   5   2      147.04      139.97      5.28 o 
  -8   5   2       29.00       28.91      2.79 o 
  -7   5   2     1980.06     1992.81     13.59 o 
  -6   5   2        3.44        4.23      1.51 o 
  -5   5   2      727.13      725.70      5.73 o 
  -4   5   2       16.44       23.67      2.05 o 
  -3   5   2      542.23      586.56      5.10 o 
  -2   5   2     2671.29     2605.52     16.16 o 
  -1   5   2     5842.56     5419.06     31.99 o 
   0   5   2      416.67      513.43      4.81 o 
   1   5   2     4432.94     4813.01     32.92 o 
   2   5   2     1805.12     1904.88     15.92 o 
   3   5   2       21.86       28.95      1.47 o 
   4   5   2     5477.40     5736.56     34.32 o 
   5   5   2      138.51      123.42      2.57 o 
   6   5   2     1109.95     1184.73      8.19 o 
   7   5   2        3.98       14.80      1.82 o 
   8   5   2      359.37      339.39      4.07 o 
   9   5   2       99.68      106.98      3.77 o 
  10   5   2      785.21      825.21      9.26 o 
  11   5   2      231.60      236.63     20.88 o 
  12   5   2       82.57       92.56     12.42 o 
  13   5   2      742.05      777.13     26.53 o 
  14   5   2       28.89       19.19     12.42 o 
  15   5   2       59.82       90.30     15.24 o 
  16   5   2      224.73      207.12     18.62 o 
 -14   6   2       14.48        9.93      6.16 o 
 -13   6   2       12.32       12.38     13.26 o 
 -12   6   2      821.04      776.30     20.55 o 
 -11   6   2        0.10       -0.80      8.97 o 
 -10   6   2      845.06      832.55     22.29 o 
  -9   6   2      510.38      500.88     16.08 o 
  -8   6   2        1.06        5.95      6.18 o 
  -7   6   2       33.42       16.42      6.50 o 
  -6   6   2      539.24      497.79      8.02 o 
  -5   6   2      742.59      792.01      8.29 o 
  -4   6   2     4549.05     4553.28     30.39 o 
  -3   6   2      829.10      844.63      6.64 o 
  -2   6   2      332.20      325.64      3.33 o 
  -1   6   2      117.05      162.30      3.65 o 
   0   6   2     1428.71     1526.57     11.48 o 
   1   6   2     8899.61     8712.06     59.19 o 
   2   6   2     3913.89     4245.87     30.20 o 
   3   6   2        7.04        8.46      1.61 o 
   4   6   2       14.36       21.43      1.94 o 
   5   6   2      275.20      215.15      3.04 o 
   6   6   2        5.94        4.10      1.78 o 
   7   6   2      492.04      517.32      6.18 o 
   8   6   2     3620.84     3781.75     23.65 o 
   9   6   2      108.71      113.20      6.92 o 
  10   6   2        3.03        3.14      3.74 o 
  11   6   2       97.74       86.13      5.87 o 
  12   6   2      313.06      309.84     18.06 o 
  13   6   2      642.72      660.31     24.83 o 
  14   6   2        4.48        1.13     12.42 o 
  15   6   2      577.41      624.19     25.96 o 
  16   6   2        3.36        2.26     14.11 o 
 -13   7   2       20.35        2.82     15.24 o 
 -12   7   2      465.67      497.14     46.84 o 
 -11   7   2        6.79       -2.80      8.97 o 
 -10   7   2      181.52      183.40     10.97 o 
  -9   7   2      361.21      362.46     15.52 o 
  -8   7   2      125.79      116.40      8.57 o 
  -7   7   2     2227.85     2253.90     31.71 o 
  -6   7   2     3647.99     3616.57     36.69 o 
  -5   7   2       75.66       69.95      3.99 o 
  -4   7   2       98.84      111.75      3.24 o 
  -3   7   2       14.49       15.98      2.05 o 
  -2   7   2       32.07       20.27      1.77 o 
  -1   7   2     3654.92     3730.43     24.39 o 
   0   7   2      852.67      909.55      7.70 o 
   1   7   2      950.10     1028.44      8.08 o 
   2   7   2     2383.38     2401.81     17.75 o 
   3   7   2      171.78      140.59      3.44 o 
   4   7   2     2339.21     2355.79     16.26 o 
   5   7   2     2388.87     2296.01     14.68 o 
   6   7   2       14.11       11.02      1.80 o 
   7   7   2       33.44       48.55      3.15 o 
   8   7   2      158.22      149.64      2.75 o 
   9   7   2       40.10       32.70      4.01 o 
  10   7   2      803.59      824.93     11.97 o 
  11   7   2      363.28      376.36      8.00 o 
  12   7   2      415.74      442.09     13.36 o 
  13   7   2      453.16      458.26     20.32 o 
  14   7   2       45.07       34.43     12.98 o 
  15   7   2      273.71      287.26     19.75 o 
  16   7   2      264.75      230.83     18.62 o 
 -12   8   2      174.51      152.38     18.06 o 
 -11   8   2      126.83      110.62     16.93 o 
 -10   8   2       30.66       24.27     13.54 o 
  -9   8   2      617.80      604.44     24.27 o 
  -8   8   2     1226.73     1282.80     33.30 o 
  -7   8   2        0.05        9.59      9.03 o 
  -6   8   2       52.28       66.03     11.29 o 
  -5   8   2      468.74      463.66     10.84 o 
  -4   8   2      629.01      629.67      8.44 o 
  -3   8   2      229.59      254.96      4.29 o 
  -2   8   2     1453.88     1430.40     10.09 o 
  -1   8   2      273.27      289.46      3.84 o 
   0   8   2       27.62       20.92      2.12 o 
   1   8   2      108.46      122.21      2.99 o 
   2   8   2     3221.69     3257.10     23.85 o 
   3   8   2     3249.64     3185.14     23.22 o 
   4   8   2       14.15       20.27      1.70 o 
   5   8   2      392.47      392.04      4.01 o 
   6   8   2       29.12       31.05      2.37 o 
   7   8   2      601.82      574.23      5.84 o 
   8   8   2     1980.95     1993.98     18.21 o 
   9   8   2        0.39       -2.62      2.62 o 
  10   8   2        4.23        6.13      3.92 o 
  11   8   2        8.07        8.59      4.38 o 
  12   8   2       58.58       46.46      5.17 o 
  13   8   2      484.90      510.60     15.95 o 
  14   8   2      162.73      156.33     15.24 o 
  15   8   2       43.96       43.46     14.11 o 
  16   8   2       63.27       58.69     15.80 o 
 -12   9   2      522.42      560.98     27.65 o 
 -11   9   2      120.72      100.46     17.50 o 
 -10   9   2      112.95       98.76     15.80 o 
  -9   9   2        2.81       -9.59     12.42 o 
  -8   9   2      155.74      130.37     14.67 o 
  -7   9   2     1110.92     1097.13     28.78 o 
  -6   9   2     2004.90     2138.95     44.02 o 
  -5   9   2       95.83       85.65      6.47 o 
  -4   9   2      958.08      977.61     15.88 o 
  -3   9   2      880.73      849.33      9.87 o 
  -2   9   2      277.80      276.41      3.96 o 
  -1   9   2      495.92      482.39      4.66 o 
   0   9   2      333.15      295.67      4.60 o 
   1   9   2      368.32      312.30      4.33 o 
   2   9   2      308.64      301.28      4.56 o 
   3   9   2      988.24      942.71      7.33 o 
   4   9   2      271.75      225.06      4.42 o 
   5   9   2     3846.67     3765.36     21.85 o 
   6   9   2       65.08       53.58      2.19 o 
   7   9   2      103.88       97.30      3.49 o 
   8   9   2      236.22      241.25      4.58 o 
   9   9   2       29.57       31.10      2.65 o 
  10   9   2      936.30      924.67     14.91 o 
  11   9   2      603.19      608.23      9.84 o 
  12   9   2      214.51      215.40      7.28 o 
  13   9   2     1113.12     1149.20     22.42 o 
  14   9   2       58.53       40.07     12.98 o 
  15   9   2        0.62       -1.13     12.98 o 
 -11  10   2       82.00       81.83     17.50 o 
 -10  10   2       64.75       63.77     15.80 o 
  -9  10   2      881.89      848.24     29.35 o 
  -8  10   2      283.73      298.55     19.75 o 
  -7  10   2        0.01        2.26     11.29 o 
  -6  10   2        2.01        3.39     10.72 o 
  -5  10   2      165.04      139.40     12.42 o 
  -4  10   2       40.77       42.65      5.13 o 
  -3  10   2     3198.04     3230.46     32.42 o 
  -2  10   2        9.11        7.17      3.96 o 
  -1  10   2      552.73      482.26      6.02 o 
   0  10   2       54.12       58.93      2.92 o 
   1  10   2      244.65      258.90      6.06 o 
   2  10   2      417.32      399.17      4.73 o 
   3  10   2     1610.08     1560.36     13.04 o 
   4  10   2       61.03       55.44      2.17 o 
   5  10   2       71.87       70.15      2.31 o 
   6  10   2       92.09       87.19      2.54 o 
   7  10   2        4.92       -0.28      2.31 o 
   8  10   2     1188.17     1231.51     10.25 o 
   9  10   2      914.00      931.69      9.00 o 
  10  10   2       48.42       35.87      4.36 o 
  11  10   2      178.05      181.12      6.59 o 
  12  10   2        0.35       -1.47      4.91 o 
  13  10   2        4.46        5.61      5.17 o 
  14  10   2      209.64      213.33     16.37 o 
  15  10   2       19.53       16.93     12.98 o 
 -10  11   2       16.74       16.93     15.24 o 
  -9  11   2        1.25        8.47     13.54 o 
  -8  11   2      478.71      480.28     23.14 o 
  -7  11   2       74.29       58.69     13.54 o 
  -6  11   2      460.72      472.94     20.88 o 
  -5  11   2      350.99      336.93     18.06 o 
  -4  11   2        1.31        1.06      6.24 o 
  -3  11   2      300.06      326.34     13.87 o 
  -2  11   2     2082.03     2079.82     22.55 o 
  -1  11   2      102.04      109.96      5.05 o 
   0  11   2      767.54      731.96      6.93 o 
   1  11   2     1888.86     1823.16     13.74 o 
   2  11   2      405.96      368.43      4.86 o 
   3  11   2      480.71      478.28      5.32 o 
   4  11   2      224.56      211.14      4.11 o 
   5  11   2      157.17      147.73      3.70 o 
   6  11   2     3177.75     3182.36     21.74 o 
   7  11   2       66.06       55.84      2.89 o 
   8  11   2      221.31      211.58      4.55 o 
   9  11   2        2.73        8.05      3.11 o 
  10  11   2        6.58        4.64      3.55 o 
  11  11   2      584.68      608.57     11.08 o 
  12  11   2        3.55        3.49      5.02 o 
  13  11   2       72.84       72.47      6.11 o 
  14  11   2       15.63        7.90     12.42 o 
  15  11   2        0.09      -11.85     11.85 o 
  -9  12   2      141.50      129.80     17.50 o 
  -8  12   2      205.34      199.22     17.50 o 
  -7  12   2       27.33       31.60     13.54 o 
  -6  12   2        0.39       -9.03     12.42 o 
  -5  12   2        4.14        3.95     11.29 o 
  -4  12   2       35.99       25.40     10.72 o 
  -3  12   2      140.20      122.46      6.37 o 
  -2  12   2      898.62      896.12     13.20 o 
  -1  12   2       11.58       10.76      4.54 o 
   0  12   2      445.06      464.61      6.38 o 
   1  12   2     1036.31     1053.89      9.60 o 
   2  12   2      105.65       91.75      3.62 o 
   3  12   2      843.03      888.21      9.17 o 
   4  12   2       31.97       34.27      2.59 o 
   5  12   2       17.33       13.97      2.98 o 
   6  12   2        3.18        2.82      2.63 o 
   7  12   2        8.18        3.54      2.86 o 
   8  12   2      548.63      581.20      7.66 o 
   9  12   2      378.68      364.91      6.66 o 
  10  12   2        8.75        6.91      4.49 o 
  11  12   2       11.27       10.82      5.78 o 
  12  12   2        5.21        5.99      6.58 o 
  13  12   2        2.93       -0.51      5.85 o 
  14  12   2       69.98       78.45     12.98 o 
  -8  13   2       49.93       51.92     16.37 o 
  -7  13   2       64.59       63.77     14.67 o 
  -6  13   2       68.21       57.57     14.11 o 
  -5  13   2       75.87       55.87     13.54 o 
  -4  13   2        4.03       14.11     11.29 o 
  -3  13   2      204.78      192.50      7.77 o 
  -2  13   2      675.05      727.91     12.22 o 
  -1  13   2      153.53      139.64      8.59 o 
   0  13   2      508.27      511.74      8.92 o 
   1  13   2      451.10      453.23      6.35 o 
   2  13   2       46.49       41.97      3.19 o 
   3  13   2        6.07       18.19      2.80 o 
   4  13   2        2.92        1.74      2.86 o 
   5  13   2       41.66       46.91      3.16 o 
   6  13   2      364.51      380.52      7.82 o 
   7  13   2      134.21      122.28      4.14 o 
   8  13   2       23.48       14.78      3.53 o 
   9  13   2       14.56       15.62      3.72 o 
  10  13   2      104.55      103.80      6.98 o 
  11  13   2       74.66       70.45      8.47 o 
  12  13   2      364.96      351.79     11.55 o 
  13  13   2        1.46        0.81      6.98 o 
  -7  14   2       18.79       18.62     14.67 o 
  -6  14   2        1.31      -11.29     13.54 o 
  -5  14   2      102.58       96.51     14.67 o 
  -4  14   2      271.81      267.51     18.06 o 
  -3  14   2        7.74      -10.72     10.72 o 
  -2  14   2      456.54      473.44     10.85 o 
  -1  14   2      247.40      223.60      7.54 o 
   0  14   2       17.89       23.84      4.85 o 
   1  14   2       90.24       90.04      4.41 o 
   2  14   2       60.55       69.41      3.68 o 
   3  14   2      744.59      775.23      8.76 o 
   4  14   2      803.67      772.00     10.12 o 
   5  14   2        4.03        1.24      3.51 o 
   6  14   2       35.97       32.62      3.43 o 
   7  14   2       53.15       62.89      3.94 o 
   8  14   2       77.76       67.72      4.22 o 
   9  14   2      225.80      222.36      8.51 o 
  10  14   2      273.55      262.39      9.77 o 
  11  14   2       39.35       33.04      6.58 o 
  12  14   2       68.45       66.32     11.29 o 
  -6  15   2      117.27      114.57     16.37 o 
  -5  15   2       83.00       97.64     15.24 o 
  -4  15   2      156.74      178.90     16.37 o 
  -3  15   2       38.29       36.05     10.01 o 
  -2  15   2       82.69       98.83      6.65 o 
  -1  15   2      198.33      201.57      7.43 o 
   0  15   2       91.38       79.06      6.26 o 
   1  15   2      556.03      604.65     11.71 o 
   2  15   2        2.47        2.23      4.41 o 
   3  15   2       14.47        7.87      3.65 o 
   4  15   2       48.39       55.32      3.99 o 
   5  15   2      114.45      119.32      4.46 o 
   6  15   2      281.14      263.89      6.30 o 
   7  15   2      223.40      237.12      6.26 o 
   8  15   2       15.18       15.45      5.60 o 
   9  15   2       15.83       11.54      4.77 o 
  10  15   2       55.94       68.58      6.78 o 
  11  15   2        6.03        1.98      6.39 o 
  -4  16   2      359.41      432.54     23.70 o 
  -3  16   2        4.14       -3.70     12.13 o 
  -2  16   2       74.69       90.61     14.67 o 
  -1  16   2      345.21      328.93      9.39 o 
   0  16   2      166.98      152.52      7.96 o 
   1  16   2       39.37       32.26      7.96 o 
   2  16   2       16.55        4.90      5.89 o 
   3  16   2       90.02       87.70      6.42 o 
   4  16   2      145.19      119.73      6.79 o 
   5  16   2       93.60      100.06      5.41 o 
   6  16   2        0.34       -0.47      4.44 o 
   7  16   2       91.27      105.53      5.52 o 
   8  16   2       22.20       15.43      4.77 o 
   9  16   2       37.86       34.76      6.39 o 
  10  16   2      215.30      210.51     12.98 o 
  -2  17   2        8.78       14.11     17.50 o 
  -1  17   2       16.38       42.89     17.50 o 
   0  17   2       15.29       16.95      6.58 o 
   1  17   2       37.45       38.98      7.86 o 
   2  17   2        1.99        7.46      6.42 o 
   3  17   2       21.81       22.47      6.04 o 
   4  17   2       15.19       28.56      6.58 o 
   5  17   2       67.01       89.53      9.03 o 
   6  17   2        0.05        1.17      7.62 o 
   7  17   2        4.25       -4.51      6.77 o 
   8  17   2       62.17       50.23      9.59 o 
  -7 -17   3       94.00       84.26      5.38 o 
  -6 -17   3       56.01       53.68      4.09 o 
  -5 -17   3      150.20      150.93      7.09 o 
  -4 -17   3       36.54       47.68      3.83 o 
  -3 -17   3        4.04        0.80      3.70 o 
  -2 -17   3       41.88       37.94      4.81 o 
  -1 -17   3       44.81       54.04      6.35 o 
   0 -17   3       28.18       31.42      6.64 o 
   1 -17   3      127.93      150.16      8.31 o 
  -9 -16   3       52.13       43.69      4.34 o 
  -8 -16   3       12.71        3.62      3.31 o 
  -7 -16   3      255.21      273.59      6.39 o 
  -6 -16   3        0.40       -0.40      2.82 o 
  -5 -16   3       91.67       90.58      3.56 o 
  -4 -16   3      334.94      348.16      8.74 o 
  -3 -16   3       41.20       38.34      4.85 o 
  -2 -16   3      174.78      190.61      5.67 o 
  -1 -16   3       22.17       26.38      4.77 o 
   0 -16   3       31.81       31.25      7.10 o 
   1 -16   3      121.40      111.54      7.31 o 
   2 -16   3       24.83       21.85      6.76 o 
   3 -16   3        0.80       -4.63     10.08 o 
   4 -16   3       10.42        1.32     10.23 o 
 -11 -15   3        0.69        0.00      7.90 o 
 -10 -15   3      150.00      159.72      6.19 o 
  -9 -15   3       19.38       16.96      3.43 o 
  -8 -15   3       34.53       28.64      3.15 o 
  -7 -15   3       69.53       74.23      6.51 o 
  -6 -15   3      137.67      138.86      6.02 o 
  -5 -15   3      333.24      339.14      8.24 o 
  -4 -15   3        9.85        9.79      3.35 o 
  -3 -15   3       11.07        8.00      3.00 o 
  -2 -15   3      103.49       99.87      4.07 o 
  -1 -15   3      414.62      430.99      6.98 o 
   0 -15   3       15.10       17.46      4.47 o 
   1 -15   3       23.93       16.04      8.99 o 
   2 -15   3        9.48        3.25      5.85 o 
   3 -15   3        8.41        5.15      5.46 o 
   4 -15   3        2.46        0.09     14.67 o 
   5 -15   3      152.97      125.33     11.90 o 
   6 -15   3        2.31       -1.11     11.07 o 
 -12 -14   3        0.75       -2.09      7.91 o 
 -11 -14   3       19.14       23.89      5.62 o 
 -10 -14   3      163.18      173.49      9.33 o 
  -9 -14   3      154.91      145.33      4.60 o 
  -8 -14   3       88.70       73.26      3.27 o 
  -7 -14   3       41.33       50.90      4.22 o 
  -6 -14   3       16.81       24.14      4.55 o 
  -5 -14   3        9.16        3.27      3.47 o 
  -4 -14   3      371.57      330.98      9.78 o 
  -3 -14   3       14.90        8.92      2.45 o 
  -2 -14   3       23.28       19.31      2.93 o 
  -1 -14   3      169.12      174.56      5.01 o 
   0 -14   3        2.12        1.61      3.41 o 
   1 -14   3       10.79        8.08      5.31 o 
   2 -14   3      311.76      317.39     11.57 o 
   3 -14   3      450.39      482.48      9.76 o 
   4 -14   3      636.19      681.62     11.90 o 
   5 -14   3      303.86      276.99     31.89 o 
   6 -14   3       31.54       46.28     13.54 o 
   7 -14   3      264.82      254.53     18.62 o 
 -13 -13   3       69.55       61.36      9.14 o 
 -12 -13   3      281.35      306.84     15.12 o 
 -11 -13   3      186.79      206.78      8.83 o 
 -10 -13   3       18.72       22.87      3.62 o 
  -9 -13   3        2.63        2.54      3.08 o 
  -8 -13   3       34.67       32.49      2.81 o 
  -7 -13   3      195.76      191.10      5.52 o 
  -6 -13   3      301.08      273.48      5.69 o 
  -5 -13   3        0.67       -0.34      2.88 o 
  -4 -13   3      279.39      255.81      5.71 o 
  -3 -13   3       30.15       30.38      3.61 o 
  -2 -13   3        5.52        7.00      2.34 o 
  -1 -13   3      649.88      661.52      7.43 o 
   0 -13   3      635.51      618.08      7.57 o 
   1 -13   3       46.93       35.96      3.38 o 
   2 -13   3      124.55      126.23      6.03 o 
   3 -13   3       75.56       75.39      5.48 o 
   4 -13   3      250.87      243.18      8.32 o 
   5 -13   3      795.01      798.01     25.40 o 
   6 -13   3      365.56      375.87     21.45 o 
   7 -13   3      220.16      236.47     18.06 o 
   8 -13   3      185.11      209.38     18.06 o 
 -13 -12   3       25.31       22.57      6.34 o 
 -12 -12   3       70.61       69.78     11.89 o 
 -11 -12   3       39.73       29.26      5.54 o 
 -10 -12   3        0.88       -0.53      3.33 o 
  -9 -12   3      174.16      170.49      7.23 o 
  -8 -12   3      707.75      708.28      7.28 o 
  -7 -12   3      713.13      682.48     11.89 o 
  -6 -12   3       13.41       14.59      3.26 o 
  -5 -12   3        1.86       -2.54      9.88 o 
  -4 -12   3       10.17        8.38      8.17 o 
  -3 -12   3      466.19      504.62      7.33 o 
  -2 -12   3      190.11      174.21      5.19 o 
  -1 -12   3       25.20       24.63      2.44 o 
   0 -12   3        0.35        0.09      2.51 o 
   1 -12   3      288.80      298.70      5.28 o 
   2 -12   3      405.86      404.73      9.60 o 
   3 -12   3      734.63      752.01     11.80 o 
   4 -12   3      139.12      127.69      6.48 o 
   5 -12   3      644.10      592.02     21.45 o 
   6 -12   3      124.41      132.06     14.11 o 
   7 -12   3      263.36      297.42     19.19 o 
   8 -12   3       64.57       53.05     14.67 o 
   9 -12   3      135.24      111.74     16.93 o 
 -14 -11   3        2.15      -11.85     15.80 o 
 -13 -11   3        0.20       -6.23      6.23 o 
 -12 -11   3      893.72      919.45     14.70 o 
 -11 -11   3      416.05      401.78      9.53 o 
 -10 -11   3        1.09       -0.26      3.33 o 
  -9 -11   3      119.59      101.66      3.30 o 
  -8 -11   3      343.82      333.31      5.02 o 
  -7 -11   3       21.34       18.36      3.52 o 
  -6 -11   3     1432.25     1414.35     27.94 o 
  -5 -11   3      127.09      136.59      9.58 o 
  -4 -11   3      357.25      322.86     13.15 o 
  -3 -11   3      133.16      137.12      9.37 o 
  -2 -11   3       17.02       19.58      2.70 o 
  -1 -11   3      457.30      491.22      5.55 o 
   0 -11   3     1401.29     1429.63     10.92 o 
   1 -11   3      265.92      245.29      4.60 o 
   2 -11   3      247.46      242.67      5.05 o 
   3 -11   3       83.35       76.40      5.19 o 
   4 -11   3       54.33       55.57      5.13 o 
   5 -11   3     1109.57     1089.93     15.34 o 
   6 -11   3      157.93      152.38     14.11 o 
   7 -11   3       58.46       47.41     12.98 o 
   8 -11   3      471.30      457.14     23.70 o 
   9 -11   3        7.54        3.95     13.54 o 
  10 -11   3       57.88       41.76     15.24 o 
 -14 -10   3      436.44      448.50     16.13 o 
 -13 -10   3       34.05       35.12      6.07 o 
 -12 -10   3       66.17       70.34      6.27 o 
 -11 -10   3       11.11        6.61      4.97 o 
 -10 -10   3       22.43       17.56      3.11 o 
  -9 -10   3       36.90       30.11      3.11 o 
  -8 -10   3      476.18      509.55      6.04 o 
  -7 -10   3       40.01       30.35      3.42 o 
  -6 -10   3        0.91        3.27      2.28 o 
  -5 -10   3      205.95      228.31     11.77 o 
  -4 -10   3       42.38       41.27      7.18 o 
  -3 -10   3      503.75      507.44     13.76 o 
  -2 -10   3     2627.33     2455.54     36.11 o 
  -1 -10   3     1279.66     1202.85     11.69 o 
   0 -10   3      567.33      525.68      5.31 o 
   1 -10   3      589.97      663.65      6.57 o 
   2 -10   3      150.50      139.28      3.13 o 
   3 -10   3     2785.19     2723.56     24.09 o 
   4 -10   3        1.90       -0.29      3.78 o 
   5 -10   3      428.17      416.74     11.99 o 
   6 -10   3      161.04      182.57      9.98 o 
   7 -10   3       54.90       56.35      8.78 o 
   8 -10   3        9.24        6.21      8.38 o 
   9 -10   3      155.87      127.71     10.77 o 
  10 -10   3       47.93       64.90     14.67 o 
  11 -10   3      182.53      169.31     18.62 o 
 -15  -9   3        2.44      -11.85     11.85 o 
 -14  -9   3        0.24       -8.52      8.52 o 
 -13  -9   3       98.38      102.89      8.23 o 
 -12  -9   3      115.05      113.04      8.31 o 
 -11  -9   3      393.26      401.22     13.78 o 
 -10  -9   3       19.36       18.17      3.16 o 
  -9  -9   3        0.88       -2.62      2.62 o 
  -8  -9   3       79.14       69.04      2.47 o 
  -7  -9   3       90.29      100.04      7.24 o 
  -6  -9   3     1429.80     1462.56     12.51 o 
  -5  -9   3      995.69      994.82     24.55 o 
  -4  -9   3      689.87      624.00     14.39 o 
  -3  -9   3      261.74      278.14     10.75 o 
  -2  -9   3      693.16      638.38      9.39 o 
  -1  -9   3     1054.91     1087.37      9.62 o 
   0  -9   3     6086.64     6034.67     39.92 o 
   1  -9   3     4141.09     4090.83     25.25 o 
   2  -9   3      215.87      215.59      5.59 o 
   3  -9   3      219.53      232.59      3.73 o 
   4  -9   3       23.45       30.98      4.47 o 
   5  -9   3        9.90        9.22      4.74 o 
   6  -9   3       82.81       79.58     11.29 o 
   7  -9   3        3.30        1.98     10.16 o 
   8  -9   3       92.45       87.65     20.32 o 
   9  -9   3       14.25        0.54     13.26 o 
  10  -9   3       17.12       26.77      9.77 o 
  11  -9   3       84.81       59.82     15.80 o 
  12  -9   3      543.78      541.79     27.09 o 
 -15  -8   3        0.43        5.64     12.98 o 
 -14  -8   3       37.77       36.79      9.55 o 
 -13  -8   3       63.49       49.67      6.87 o 
 -12  -8   3       29.57       10.54      4.86 o 
 -11  -8   3        1.37       -4.38      4.38 o 
 -10  -8   3      116.08      118.62      4.31 o 
  -9  -8   3      121.51      120.55      4.34 o 
  -8  -8   3     4194.15     4228.95     28.32 o 
  -7  -8   3      585.84      584.11      9.30 o 
  -6  -8   3     1780.10     1755.70     15.66 o 
  -5  -8   3       14.94       13.70      3.26 o 
  -4  -8   3      554.36      529.96      8.85 o 
  -3  -8   3     1646.04     1645.13     35.56 o 
  -2  -8   3     5788.67     5717.90     56.50 o 
  -1  -8   3       75.96       53.02      6.78 o 
   0  -8   3     1646.54     1622.62     14.55 o 
   1  -8   3     2030.15     1994.52     14.80 o 
   2  -8   3      887.63      851.44      7.83 o 
   3  -8   3     1274.26     1261.16      9.04 o 
   4  -8   3      167.88      181.12      4.08 o 
   5  -8   3      114.79       93.80      4.00 o 
   6  -8   3       96.34       85.19      6.06 o 
   7  -8   3      121.94      115.69     12.42 o 
   8  -8   3        2.22        2.26     10.72 o 
   9  -8   3      792.66      796.66     27.09 o 
  10  -8   3      828.39      817.48     18.76 o 
  11  -8   3       67.79       80.15     10.97 o 
  12  -8   3      232.45      199.79     19.75 o 
  13  -8   3       15.21       28.22     16.37 o 
 -15  -7   3        4.33        6.21     12.42 o 
 -14  -7   3       14.21       -3.26      9.15 o 
 -13  -7   3      164.65      169.95     13.54 o 
 -12  -7   3       66.17       68.53      5.52 o 
 -11  -7   3      259.62      246.67      7.98 o 
 -10  -7   3     1456.23     1451.32     15.40 o 
  -9  -7   3      230.63      231.82      3.96 o 
  -8  -7   3        0.19        4.50      2.39 o 
  -7  -7   3     1637.47     1697.12     11.22 o 
  -6  -7   3      400.01      433.00      6.60 o 
  -5  -7   3     4590.83     4635.12     46.47 o 
  -4  -7   3     1784.63     1680.85     33.02 o 
  -3  -7   3       72.55       63.21      7.90 o 
  -2  -7   3       75.90       80.88      4.30 o 
  -1  -7   3      250.19      240.34      5.21 o 
   0  -7   3      812.04      800.10      8.49 o 
   1  -7   3     7418.07     7664.05     52.44 o 
   2  -7   3      190.15      202.98      3.84 o 
   3  -7   3      975.80      954.19      7.79 o 
   4  -7   3     3277.16     3192.28     24.31 o 
   5  -7   3      341.31      298.84      5.94 o 
   6  -7   3       11.22        9.95      4.08 o 
   7  -7   3     2773.41     2726.55     35.67 o 
   8  -7   3       20.20       30.48     10.72 o 
   9  -7   3       25.13       25.40     11.85 o 
  10  -7   3       21.64        6.68      8.57 o 
  11  -7   3        6.15       13.54      9.58 o 
  12  -7   3      385.23      392.99     16.13 o 
  13  -7   3      118.26       86.35     16.93 o 
 -16  -6   3       38.74       23.14     14.67 o 
 -15  -6   3      217.97      198.09     17.50 o 
 -14  -6   3      149.43      124.72     14.67 o 
 -13  -6   3      256.08      254.05     14.11 o 
 -12  -6   3       25.94        9.09      9.59 o 
 -11  -6   3      238.09      242.05      7.11 o 
 -10  -6   3      432.04      454.02      8.31 o 
  -9  -6   3      240.53      234.46      5.59 o 
  -8  -6   3     2008.28     2103.03     13.98 o 
  -7  -6   3      416.22      388.88      7.49 o 
  -6  -6   3       39.57       40.31      2.07 o 
  -5  -6   3      442.99      452.82      5.84 o 
  -4  -6   3      373.26      338.54      9.31 o 
  -3  -6   3      633.52      659.74     18.06 o 
  -2  -6   3     6672.22     6689.56     93.97 o 
  -1  -6   3     1508.38     1525.76     23.61 o 
   0  -6   3      293.99      229.67      4.23 o 
   1  -6   3      872.00      918.52      7.17 o 
   2  -6   3     3980.23     4255.11     29.84 o 
   3  -6   3     2493.01     2446.90     15.45 o 
   4  -6   3     2407.10     2450.69     17.15 o 
   5  -6   3      877.16      875.91      7.36 o 
   6  -6   3      607.19      584.65      8.19 o 
   7  -6   3       45.58       31.42      4.38 o 
   8  -6   3       21.51       15.52      6.39 o 
   9  -6   3     2275.92     2282.38     32.91 o 
  10  -6   3     1927.31     1876.02     41.48 o 
  11  -6   3        0.14        5.02      6.83 o 
  12  -6   3      344.86      369.64     12.91 o 
  13  -6   3        2.86        0.70     10.57 o 
  14  -6   3       57.26       63.21     16.93 o 
 -16  -5   3        8.91       -5.64     14.11 o 
 -15  -5   3      164.13      163.10     17.50 o 
 -14  -5   3       11.28        2.26     12.42 o 
 -13  -5   3       89.59      110.09      9.98 o 
 -12  -5   3      307.75      334.27     13.36 o 
 -11  -5   3        2.86       -0.48      4.16 o 
 -10  -5   3     2641.70     2639.19     24.41 o 
  -9  -5   3      410.90      421.24      9.20 o 
  -8  -5   3      398.73      390.39      4.16 o 
  -7  -5   3       44.52       35.74      2.25 o 
  -6  -5   3       31.45       34.84      1.81 o 
  -5  -5   3      563.75      528.45      5.95 o 
  -4  -5   3     4087.50     4176.47     42.00 o 
  -3  -5   3      670.68      719.34     10.23 o 
  -2  -5   3     1169.06     1097.99     16.76 o 
  -1  -5   3     1435.26     1449.39     15.45 o 
   0  -5   3     3772.64     3750.06     38.48 o 
   1  -5   3     1308.15     1203.10      8.31 o 
   2  -5   3       15.91       24.68      1.73 o 
   3  -5   3        5.13       28.61      1.38 o 
   4  -5   3      106.92      112.82      2.57 o 
   5  -5   3     1008.24     1004.87      8.42 o 
   6  -5   3      139.33      152.53      4.19 o 
   7  -5   3     4032.36     4051.70     34.63 o 
   8  -5   3      402.90      428.83     12.57 o 
   9  -5   3      625.19      614.28     15.33 o 
  10  -5   3       49.16       36.29      8.17 o 
  11  -5   3       31.05       19.63      8.57 o 
  12  -5   3      255.02      255.36     10.40 o 
  13  -5   3      609.48      580.45     23.61 o 
  14  -5   3       12.71       17.51      8.89 o 
 -16  -4   3        0.28       26.53     14.67 o 
 -15  -4   3      155.79      133.75     16.93 o 
 -14  -4   3      248.91      220.67     17.50 o 
 -13  -4   3      488.45      484.79     21.45 o 
 -12  -4   3      531.06      521.96     15.15 o 
 -11  -4   3        6.14        1.09      6.58 o 
 -10  -4   3      287.72      296.68      6.13 o 
  -9  -4   3     2062.88     2155.72     17.81 o 
  -8  -4   3     1870.62     1962.86     12.51 o 
  -7  -4   3      691.67      736.98      6.11 o 
  -6  -4   3      581.04      566.15      5.37 o 
  -5  -4   3      236.85      281.27      3.25 o 
  -4  -4   3      124.86      142.96      6.19 o 
  -3  -4   3      151.85      120.64      3.81 o 
  -2  -4   3     2980.29     3189.79     57.57 o 
  -1  -4   3    10893.59    11582.76    139.66 o 
   0  -4   3     3985.51     4206.64     55.10 o 
   1  -4   3       83.59       76.80      2.86 o 
   2  -4   3     2959.33     2940.25     19.06 o 
   3  -4   3       66.93       57.25      1.58 o 
   4  -4   3     3479.10     3696.43     24.38 o 
   5  -4   3     5636.98     5783.66     37.84 o 
   6  -4   3     1054.20     1092.42      8.63 o 
   7  -4   3      146.41      143.69      2.83 o 
   8  -4   3        2.01        0.69      2.05 o 
   9  -4   3     2494.01     2481.88     22.59 o 
  10  -4   3     3223.28     3232.80     29.86 o 
  11  -4   3       42.89       37.08      3.94 o 
  12  -4   3       41.98       45.05      4.24 o 
  13  -4   3      109.63       99.71      4.45 o 
  14  -4   3      253.56      230.34      8.44 o 
  15  -4   3      105.17      100.18     12.57 o 
 -16  -3   3       27.86        5.08     14.67 o 
 -15  -3   3      329.23      342.01     23.14 o 
 -14  -3   3      285.43      300.81     20.32 o 
 -13  -3   3       35.21       11.85     11.85 o 
 -12  -3   3      585.43      612.48     33.30 o 
 -11  -3   3      145.65      159.17      6.88 o 
 -10  -3   3     2309.18     2366.83     23.74 o 
  -9  -3   3      975.18      994.37     10.10 o 
  -8  -3   3      352.41      335.58      4.52 o 
  -7  -3   3        2.61       -0.98      1.69 o 
  -6  -3   3      532.56      520.12      6.21 o 
  -5  -3   3      248.16      249.74      5.22 o 
  -4  -3   3     5362.85     5535.04     36.60 o 
  -3  -3   3     7229.31     8169.44     89.59 o 
  -2  -3   3     2112.73     2289.63     36.12 o 
  -1  -3   3        6.11       15.60      3.10 o 
   0  -3   3    20410.52    20794.39    198.90 o 
   1  -3   3      448.72      406.43      3.63 o 
   2  -3   3      263.53      200.86      2.87 o 
   3  -3   3     2205.32     2168.31     12.66 o 
   4  -3   3      112.69      153.56      2.21 o 
   5  -3   3      468.76      417.72      3.57 o 
   6  -3   3      437.93      443.39      3.76 o 
   7  -3   3     2769.37     2927.68     17.97 o 
   8  -3   3     1483.87     1593.15     11.35 o 
   9  -3   3       19.31       23.02      3.01 o 
  10  -3   3     1816.38     1778.98     20.67 o 
  11  -3   3        1.03       -2.96      6.95 o 
  12  -3   3      380.86      367.59     11.93 o 
  13  -3   3       67.56       54.85      4.75 o 
  14  -3   3      471.17      480.28     10.51 o 
  15  -3   3      162.56      167.74      7.36 o 
 -16  -2   3       44.37       54.18     16.37 o 
 -15  -2   3      461.53      480.28     24.27 o 
 -14  -2   3     1170.81     1208.31     33.86 o 
 -13  -2   3      160.06      109.49     14.11 o 
 -12  -2   3     1730.15     1708.33     38.94 o 
 -11  -2   3        6.76       12.12      6.75 o 
 -10  -2   3      219.51      216.18      7.38 o 
  -9  -2   3      211.34      220.69      5.38 o 
  -8  -2   3      492.53      481.30      5.31 o 
  -7  -2   3      101.01       99.35      3.13 o 
  -6  -2   3     2319.53     2531.50     15.92 o 
  -5  -2   3        0.05       10.31      1.22 o 
  -4  -2   3      840.56      944.46      7.99 o 
  -3  -2   3     4183.67     4715.20     35.94 o 
  -2  -2   3      557.31      630.56     11.85 o 
  -1  -2   3     9469.33    10218.89     97.71 o 
   0  -2   3     5011.12     4960.76     79.68 o 
   1  -2   3     1765.41     1929.22     12.42 o 
   2  -2   3     3180.71     2993.58     17.78 o 
   3  -2   3      631.15      690.33      3.84 o 
   4  -2   3     1305.70     1401.19      7.65 o 
   5  -2   3     7340.91     7271.60     35.99 o 
   6  -2   3      428.05      483.65      3.83 o 
   7  -2   3       41.84       37.57      1.99 o 
   8  -2   3        2.01       -1.94      1.94 o 
   9  -2   3        2.40       -3.97      3.97 o 
  10  -2   3     5072.26     5119.41     62.65 o 
  11  -2   3     2378.90     2375.21     34.12 o 
  12  -2   3       62.90       82.17      5.98 o 
  13  -2   3        6.03        2.30      5.14 o 
  14  -2   3      226.74      222.92     11.44 o 
  15  -2   3        0.36        9.52      6.22 o 
 -16  -1   3      129.11      134.32     18.62 o 
 -15  -1   3      184.35      171.00     18.06 o 
 -14  -1   3      139.22      123.03     16.37 o 
 -13  -1   3      105.29      112.31     14.67 o 
 -12  -1   3       22.66       17.50     11.85 o 
 -11  -1   3      798.87      837.26     17.36 o 
 -10  -1   3      305.78      324.81     11.57 o 
  -9  -1   3      743.78      755.28     11.42 o 
  -8  -1   3      904.57      962.55      8.02 o 
  -7  -1   3      471.30      452.28      4.83 o 
  -6  -1   3      385.62      367.50      4.29 o 
  -5  -1   3     8854.83     9683.06     57.46 o 
  -4  -1   3     2544.45     2687.31     15.35 o 
  -3  -1   3     2264.52     2489.14     14.91 o 
  -2  -1   3     3120.53     3221.61     20.33 o 
  -1  -1   3     2824.15     2950.43     18.72 o 
   0  -1   3    10579.42    11198.94     99.08 o 
   1  -1   3     5651.16     6071.70     31.85 o 
   2  -1   3     4745.57     4860.67     22.74 o 
   3  -1   3    14849.73    15088.73     74.51 o 
   4  -1   3     2397.79     2783.78     14.30 o 
   5  -1   3      452.90      498.92      4.52 o 
   6  -1   3     2055.84     2157.50     13.31 o 
   7  -1   3      965.72      998.76      7.22 o 
   8  -1   3      756.66      769.44      6.61 o 
   9  -1   3       15.41       11.99      2.57 o 
  10  -1   3      182.09      202.76     13.67 o 
  11  -1   3       73.40       63.21      5.27 o 
  12  -1   3      145.28      143.99      9.98 o 
  13  -1   3      280.88      268.91     24.83 o 
  14  -1   3      227.60      241.58     12.36 o 
  15  -1   3        2.96       10.72     15.24 o 
  16  -1   3      139.30      119.65     17.50 o 
 -15   0   3      194.66      187.37     19.19 o 
 -14   0   3      168.87      147.86     16.93 o 
 -13   0   3      217.57      196.40     16.93 o 
 -12   0   3      406.48      437.95     21.45 o 
 -11   0   3      138.36      149.30      9.18 o 
 -10   0   3      311.59      288.44     11.55 o 
  -9   0   3      277.72      306.90     13.46 o 
  -8   0   3     3029.73     3172.74     24.88 o 
  -7   0   3     3461.68     3594.27     22.37 o 
  -6   0   3     6639.71     7039.59     35.03 o 
  -5   0   3      118.92       96.36      1.81 o 
  -4   0   3     4500.31     5190.29     26.96 o 
  -3   0   3     4176.78     4248.43     20.95 o 
  -2   0   3     9585.19     9771.79     45.72 o 
  -1   0   3     4603.12     4892.49     26.02 o 
   0   0   3     9329.38     9755.27     45.71 o 
   1   0   3      893.88      981.21      5.16 o 
   2   0   3    40114.32    43674.84    294.88 o 
   3   0   3      629.85      632.56      3.67 o 
   4   0   3      716.74      837.12      5.24 o 
   5   0   3     7495.81     7687.71     38.31 o 
   6   0   3      141.05      117.23      2.72 o 
   7   0   3        1.90        1.01      1.32 o 
   8   0   3      158.66      149.30      3.63 o 
   9   0   3       54.67       51.40      2.53 o 
  10   0   3        2.46        2.81      2.71 o 
  11   0   3      592.84      590.34     14.70 o 
  12   0   3      983.64      929.14     19.35 o 
  13   0   3       53.08       70.01     13.26 o 
  14   0   3      111.09      104.14      8.90 o 
  15   0   3      323.36      301.94     20.88 o 
  16   0   3      164.33      195.83     20.32 o 
 -15   1   3      147.62      144.48     18.06 o 
 -14   1   3        4.46       13.54     14.67 o 
 -13   1   3       10.34        3.39     11.85 o 
 -12   1   3       44.23       33.27      8.57 o 
 -11   1   3      670.19      685.30     40.63 o 
 -10   1   3      257.48      250.92     11.15 o 
  -9   1   3        6.49       10.25      2.19 o 
  -8   1   3     1461.92     1515.35     15.01 o 
  -7   1   3       63.28       63.10      2.27 o 
  -6   1   3     2028.98     2016.52     11.12 o 
  -5   1   3     4571.19     4518.33     22.95 o 
  -4   1   3      258.29      275.43      2.53 o 
  -3   1   3     5369.76     5878.00     30.79 o 
  -2   1   3     4967.44     4924.01     24.44 o 
  -1   1   3     2686.07     2747.26     13.94 o 
   0   1   3     6974.77     7427.07     40.90 o 
   1   1   3      546.88      533.60      3.10 o 
   2   1   3    10660.20    11466.41     60.13 o 
   3   1   3    24686.72    26103.51    117.43 o 
   4   1   3      120.49      107.97      1.55 o 
   5   1   3     2837.08     3050.34     14.88 o 
   6   1   3     3273.90     3433.01     17.71 o 
   7   1   3      593.09      643.48      4.90 o 
   8   1   3     1316.42     1329.52     10.25 o 
   9   1   3     1895.94     2021.48     19.01 o 
  10   1   3       24.95       25.45      6.35 o 
  11   1   3      158.40      134.87      9.88 o 
  12   1   3       98.59      106.63      9.37 o 
  13   1   3        9.86       -5.08     11.85 o 
  14   1   3      656.07      650.71     24.83 o 
  15   1   3       29.13       12.98     13.54 o 
  16   1   3       23.68       28.22     15.80 o 
 -15   2   3        7.26       23.14     15.80 o 
 -14   2   3      287.99      229.70     19.75 o 
 -13   2   3       24.29       20.88      9.58 o 
 -12   2   3       24.47       30.48      8.78 o 
 -11   2   3      152.15      143.07      9.98 o 
 -10   2   3       22.82       16.28      4.48 o 
  -9   2   3      406.29      401.24      8.80 o 
  -8   2   3     1958.72     2055.61     14.31 o 
  -7   2   3     5656.67     5499.02     31.69 o 
  -6   2   3      556.02      496.59      4.33 o 
  -5   2   3       19.05       10.30      1.46 o 
  -4   2   3        0.31       10.87      1.38 o 
  -3   2   3      256.81      195.89      2.51 o 
  -2   2   3     9023.31     8879.24     46.24 o 
  -1   2   3     7029.23     7351.55     36.11 o 
   0   2   3    15036.72    15137.78     67.49 o 
   1   2   3    17085.28    18597.33     95.25 o 
   2   2   3    16703.82    17601.83    110.63 o 
   3   2   3     1619.94     1582.57      9.30 o 
   4   2   3     5520.56     5678.78     31.53 o 
   5   2   3        5.03       13.55      1.34 o 
   6   2   3      996.47      994.42      6.80 o 
   7   2   3     2236.93     2268.65     15.96 o 
   8   2   3        3.55        5.25      2.23 o 
   9   2   3      280.98      288.01      5.20 o 
  10   2   3      599.73      592.09     13.55 o 
  11   2   3     1236.45     1298.62     21.54 o 
  12   2   3      849.69      930.07     27.09 o 
  13   2   3       50.78       44.02     11.85 o 
  14   2   3        3.87       12.98     13.54 o 
  15   2   3      403.98      351.04     22.57 o 
  16   2   3       86.92      121.34     17.50 o 
 -15   3   3        3.24       -2.62      8.12 o 
 -14   3   3      265.82      280.57     22.57 o 
 -13   3   3        2.42      -11.00     12.98 o 
 -12   3   3        0.21       -3.47      5.21 o 
 -11   3   3      715.22      711.09     12.77 o 
 -10   3   3     1013.88     1014.64     22.01 o 
  -9   3   3       38.04       39.51      7.18 o 
  -8   3   3      862.73      965.60     13.53 o 
  -7   3   3      138.41      148.61      3.16 o 
  -6   3   3      438.27      439.91      4.90 o 
  -5   3   3     4671.03     4632.87     23.67 o 
  -4   3   3     1480.69     1431.49      7.72 o 
  -3   3   3     5548.74     5956.53     28.14 o 
  -2   3   3     8594.51     8632.04     44.81 o 
  -1   3   3     4106.74     4620.80     21.55 o 
   0   3   3    11545.33    11793.75     69.17 o 
   1   3   3       20.39       26.77      1.92 o 
   2   3   3    13002.05    13878.78     76.45 o 
   3   3   3    13443.58    14427.77     75.66 o 
   4   3   3      199.93      321.19      4.62 o 
   5   3   3       22.96        7.87      1.56 o 
   6   3   3     5719.02     6172.15     34.64 o 
   7   3   3     4001.62     4056.68     22.16 o 
   8   3   3     1070.34     1096.96      8.04 o 
   9   3   3     2056.27     2153.63     14.94 o 
  10   3   3        4.67       -0.08      3.89 o 
  11   3   3       57.47       41.76     10.16 o 
  12   3   3      157.05      155.20     13.54 o 
  13   3   3      105.13      103.84     13.54 o 
  14   3   3      558.03      537.28     23.70 o 
  15   3   3      258.22      287.83     20.88 o 
  16   3   3      126.13      133.75     17.50 o 
 -14   4   3       23.60       30.86      8.21 o 
 -13   4   3      832.00      861.33     14.79 o 
 -12   4   3       84.62       72.13      5.08 o 
 -11   4   3        1.54        4.09      5.52 o 
 -10   4   3      231.73      239.05      8.46 o 
  -9   4   3        5.31       -3.45      6.77 o 
  -8   4   3     2513.04     2472.20     26.19 o 
  -7   4   3     1929.35     2013.92     13.73 o 
  -6   4   3      141.56      169.11      2.90 o 
  -5   4   3     1196.99     1211.57      8.48 o 
  -4   4   3       74.04       73.33      2.82 o 
  -3   4   3      415.40      443.04      5.21 o 
  -2   4   3     1796.41     1608.37     10.44 o 
  -1   4   3     4330.79     4405.39     26.18 o 
   0   4   3      473.92      449.69      3.96 o 
   1   4   3     4922.74     5496.36     34.57 o 
   2   4   3       39.34       29.27      1.36 o 
   3   4   3     2055.66     2037.52     33.58 o 
   4   4   3     5989.38     6119.37     36.21 o 
   5   4   3     2251.55     2429.41     14.27 o 
   6   4   3      759.35      777.82      5.00 o 
   7   4   3     1206.05     1247.41      8.44 o 
   8   4   3      439.23      461.09      5.01 o 
   9   4   3     1053.52     1021.65     10.05 o 
  10   4   3       11.22        5.37      3.42 o 
  11   4   3        1.45        0.67      5.12 o 
  12   4   3     1374.64     1430.67     33.86 o 
  13   4   3      410.97      437.38     20.88 o 
  14   4   3       14.40       18.06     12.42 o 
  15   4   3        9.86        7.34     13.54 o 
  16   4   3        5.35      -14.11     14.11 o 
 -14   5   3       14.34        6.49     10.97 o 
 -13   5   3       35.65       45.09      3.85 o 
 -12   5   3      263.09      264.35      7.00 o 
 -11   5   3      289.67      278.14      7.05 o 
 -10   5   3     2005.27     2001.80     19.12 o 
  -9   5   3     1013.47      941.50     14.17 o 
  -8   5   3     1347.96     1311.27     11.92 o 
  -7   5   3       93.11      111.15      3.62 o 
  -6   5   3        2.76        2.31      1.68 o 
  -5   5   3     3320.07     3232.07     18.76 o 
  -4   5   3     3311.11     3223.43     18.56 o 
  -3   5   3       19.87       40.97      1.81 o 
  -2   5   3     2781.00     2755.76     18.41 o 
  -1   5   3     2625.89     2965.18     21.76 o 
   0   5   3     1613.96     1800.73     10.51 o 
   1   5   3     4251.74     4646.50     32.68 o 
   2   5   3     1658.98     1427.05     10.98 o 
   3   5   3        3.67        4.96      1.14 o 
   4   5   3      698.02      841.63      8.44 o 
   5   5   3      295.41      299.94      3.66 o 
   6   5   3      558.32      561.05      4.84 o 
   7   5   3     9089.92     9595.06     53.29 o 
   8   5   3     2036.03     2043.62     16.89 o 
   9   5   3     1051.87     1060.19     10.38 o 
  10   5   3      266.37      267.86      5.64 o 
  11   5   3       55.46       58.38     14.67 o 
  12   5   3       21.04       15.24     10.72 o 
  13   5   3      329.86      303.63     18.62 o 
  14   5   3       60.49       96.51     14.67 o 
  15   5   3      723.78      706.59     26.53 o 
  16   5   3       22.12       19.19     15.24 o 
 -13   6   3      400.05      432.40     17.76 o 
 -12   6   3      764.56      768.57     20.55 o 
 -11   6   3       19.55        8.44      9.15 o 
 -10   6   3        1.89       -8.17      8.17 o 
  -9   6   3      176.54      156.58     19.47 o 
  -8   6   3      105.95       92.53     14.67 o 
  -7   6   3     1376.56     1309.83     46.56 o 
  -6   6   3      151.51      133.65      4.83 o 
  -5   6   3      108.72       95.21      3.82 o 
  -4   6   3      215.06      250.93      4.56 o 
  -3   6   3        0.57       -1.63      1.63 o 
  -2   6   3     1132.16     1182.26      8.33 o 
  -1   6   3      127.20       95.34      2.07 o 
   0   6   3       71.90       74.64      1.83 o 
   1   6   3     4199.23     4280.01     29.75 o 
   2   6   3      354.08      415.15      3.94 o 
   3   6   3       43.27       41.87      1.43 o 
   4   6   3     3998.59     3750.23     21.42 o 
   5   6   3     4572.52     4440.00     27.14 o 
   6   6   3        4.95        4.02      1.84 o 
   7   6   3     2384.39     2367.82     15.37 o 
   8   6   3       27.58       22.29      2.11 o 
   9   6   3       25.67       29.07      2.90 o 
  10   6   3       12.40        6.99      3.83 o 
  11   6   3       14.94       20.41      4.16 o 
  12   6   3     1650.31     1688.02     37.25 o 
  13   6   3     1150.92     1143.40     30.48 o 
  14   6   3        9.11       17.50     12.42 o 
  15   6   3        0.50       11.85     13.54 o 
  16   6   3      134.04      130.93     16.93 o 
 -13   7   3        9.09       17.56     10.75 o 
 -12   7   3        0.61       -6.15     10.17 o 
 -11   7   3        0.16       -3.61      8.92 o 
 -10   7   3      233.23      234.92     12.35 o 
  -9   7   3     1360.83     1396.78     24.73 o 
  -8   7   3      293.17      276.54     12.05 o 
  -7   7   3      754.55      748.64     16.35 o 
  -6   7   3       98.44      105.34      5.50 o 
  -5   7   3      336.16      315.06      7.63 o 
  -4   7   3     2805.95     2803.76     19.99 o 
  -3   7   3      174.72      176.38      5.32 o 
  -2   7   3      346.06      366.74      4.47 o 
  -1   7   3       14.44       16.68      1.64 o 
   0   7   3      290.25      323.69      3.50 o 
   1   7   3      519.12      513.61      5.16 o 
   2   7   3     8346.05     8085.59     52.08 o 
   3   7   3     1100.01     1091.32      8.29 o 
   4   7   3       37.79       32.46      1.86 o 
   5   7   3      774.93      839.50      6.49 o 
   6   7   3      992.06      958.85      7.85 o 
   7   7   3     1582.88     1561.96      9.97 o 
   8   7   3      837.42      842.28      6.16 o 
   9   7   3       45.11       43.41      4.07 o 
  10   7   3      407.04      416.12      7.88 o 
  11   7   3      213.40      194.79      8.88 o 
  12   7   3       37.18       49.10     10.72 o 
  13   7   3      963.58      907.50     26.53 o 
  14   7   3       36.46       20.88     12.98 o 
  15   7   3      157.79      133.19     15.80 o 
  16   7   3      132.80      155.20     18.06 o 
 -12   8   3      205.27      197.53     19.75 o 
 -11   8   3      306.17      313.79     22.57 o 
 -10   8   3      254.82      264.69     19.19 o 
  -9   8   3       39.29       27.65     13.54 o 
  -8   8   3       26.39       11.85     11.85 o 
  -7   8   3      167.13      168.18     14.11 o 
  -6   8   3     1946.69     1829.11     38.94 o 
  -5   8   3      175.78      170.70      9.59 o 
  -4   8   3      497.64      511.74      7.76 o 
  -3   8   3      776.35      779.90      8.63 o 
  -2   8   3       48.21       54.31      2.48 o 
  -1   8   3      450.01      427.62      5.27 o 
   0   8   3     3524.43     3602.01     23.62 o 
   1   8   3      893.23      897.99      9.21 o 
   2   8   3      191.05      158.61      3.06 o 
   3   8   3        1.43        4.28      1.64 o 
   4   8   3     4373.88     4229.02     27.64 o 
   5   8   3      930.06      914.90      7.06 o 
   6   8   3       24.95       32.80      2.40 o 
   7   8   3     2315.03     2355.56     16.72 o 
   8   8   3      107.55      110.85      2.91 o 
   9   8   3      461.55      428.18      7.59 o 
  10   8   3        6.33        8.02      3.92 o 
  11   8   3       99.19      105.72      5.40 o 
  12   8   3       12.90       12.74      4.84 o 
  13   8   3      766.05      720.13     23.70 o 
  14   8   3       65.61       52.49     14.11 o 
  15   8   3       81.73       77.32     15.24 o 
  16   8   3      180.79      198.66     18.62 o 
 -12   9   3       84.89       97.07     18.06 o 
 -11   9   3        1.47       -2.26     14.67 o 
 -10   9   3        3.47       -7.90     13.54 o 
  -9   9   3      464.54      475.76     23.70 o 
  -8   9   3       66.83       40.63     11.85 o 
  -7   9   3        0.57       -6.21     10.72 o 
  -6   9   3        0.41        3.95     10.16 o 
  -5   9   3      654.26      679.56     27.37 o 
  -4   9   3      930.93      933.37     11.09 o 
  -3   9   3     3142.85     3110.33     26.84 o 
  -2   9   3      356.56      354.22      5.24 o 
  -1   9   3       35.90       32.91      2.08 o 
   0   9   3      241.95      184.03      2.96 o 
   1   9   3      551.29      489.45      5.67 o 
   2   9   3     8116.56     8171.21     52.46 o 
   3   9   3      276.93      274.45      4.42 o 
   4   9   3      244.32      254.54      3.70 o 
   5   9   3     1064.42     1090.95      8.00 o 
   6   9   3      161.33      153.61      3.46 o 
   7   9   3      206.01      219.99      4.22 o 
   8   9   3      357.66      355.41      4.51 o 
   9   9   3      176.83      170.24      4.53 o 
  10   9   3      346.88      331.79      7.56 o 
  11   9   3       43.88       37.95      4.82 o 
  12   9   3        9.24        8.14      4.72 o 
  13   9   3      109.46      136.70     11.85 o 
  14   9   3      336.87      344.83     20.32 o 
  15   9   3       60.92       73.37     14.67 o 
 -11  10   3      271.18      286.70     22.01 o 
 -10  10   3      104.72       88.61     16.37 o 
  -9  10   3        9.49       29.91     14.11 o 
  -8  10   3      131.28      116.82     15.24 o 
  -7  10   3       42.55       58.69     12.42 o 
  -6  10   3      513.37      482.53     20.88 o 
  -5  10   3      901.44      924.99     25.96 o 
  -4  10   3      169.20      168.18     12.98 o 
  -3  10   3       49.58       54.52      5.05 o 
  -2  10   3       34.65       20.12      5.90 o 
  -1  10   3      272.30      300.39      5.43 o 
   0  10   3     4271.11     4257.35     26.03 o 
   1  10   3      108.52      107.35      3.37 o 
   2  10   3      174.97      138.78      3.49 o 
   3  10   3       88.13      111.62      3.18 o 
   4  10   3        1.79       -2.01      2.01 o 
   5  10   3      208.76      206.42      3.58 o 
   6  10   3      223.80      224.81      4.14 o 
   7  10   3      171.96      173.05      4.25 o 
   8  10   3      658.05      669.06      7.74 o 
   9  10   3       42.29       35.07      3.24 o 
  10  10   3       39.83       41.47      4.60 o 
  11  10   3     1675.87     1675.74     19.79 o 
  12  10   3        2.49       -0.28      4.89 o 
  13  10   3      205.01      216.47     13.83 o 
  14  10   3       75.28       62.64     13.54 o 
  15  10   3        3.78       -8.47     12.98 o 
 -10  11   3       13.64        2.82     15.24 o 
  -9  11   3      156.09      134.88     16.93 o 
  -8  11   3      158.76      142.22     16.37 o 
  -7  11   3       59.77       22.01     12.98 o 
  -6  11   3       37.79       54.18     12.42 o 
  -5  11   3       50.86       50.23     11.85 o 
  -4  11   3        3.95        9.03     10.16 o 
  -3  11   3     1427.07     1432.34     17.97 o 
  -2  11   3     2051.45     2038.32     22.42 o 
  -1  11   3       13.99       10.42      4.03 o 
   0  11   3      110.64      127.45      4.02 o 
   1  11   3        3.19       10.21      2.68 o 
   2  11   3      353.97      348.42      5.22 o 
   3  11   3      517.05      562.07      6.03 o 
   4  11   3        4.61        7.15      2.30 o 
   5  11   3      194.44      203.64      4.37 o 
   6  11   3        0.11       10.47      2.47 o 
   7  11   3      140.91      118.42      3.62 o 
   8  11   3      320.85      314.99      5.55 o 
   9  11   3      921.44      985.30     15.68 o 
  10  11   3        5.25        2.36      4.56 o 
  11  11   3       39.00       45.65      5.08 o 
  12  11   3       82.16       84.46      6.34 o 
  13  11   3      173.75      171.67     15.06 o 
  14  11   3        7.41       20.32     12.98 o 
  15  11   3       41.78       42.89     13.54 o 
  -9  12   3       75.04      110.62     17.50 o 
  -8  12   3      450.39      476.89     24.27 o 
  -7  12   3      299.65      291.21     20.32 o 
  -6  12   3      397.55      389.98     20.88 o 
  -5  12   3      475.62      468.42     20.88 o 
  -4  12   3        0.54       -9.03     10.16 o 
  -3  12   3       12.60       15.66      7.15 o 
  -2  12   3       31.14       40.36      5.38 o 
  -1  12   3       52.09       50.63      5.02 o 
   0  12   3     1899.32     2028.02     21.89 o 
   1  12   3      752.93      742.47      7.88 o 
   2  12   3        8.73       -2.52      2.68 o 
   3  12   3      276.45      263.88      4.72 o 
   4  12   3      192.94      170.53      4.05 o 
   5  12   3        1.55        0.59      2.54 o 
   6  12   3     1153.64     1137.62     10.74 o 
   7  12   3       19.46       10.92      2.89 o 
   8  12   3      114.56      105.90      3.82 o 
   9  12   3       55.95       47.35      3.66 o 
  10  12   3       48.33       49.35      4.43 o 
  11  12   3      275.50      261.67      8.23 o 
  12  12   3       93.61      106.10      6.59 o 
  13  12   3        0.05        3.19      5.81 o 
  14  12   3       17.76       20.88     11.85 o 
  -8  13   3       79.22       47.97     16.37 o 
  -7  13   3      165.86      142.78     16.37 o 
  -6  13   3        0.95        2.26     12.98 o 
  -5  13   3       93.87       82.40     14.67 o 
  -4  13   3       64.80       55.31     12.42 o 
  -3  13   3      362.00      339.18     18.62 o 
  -2  13   3      640.29      631.28     25.88 o 
  -1  13   3        1.58       -3.63      4.72 o 
   0  13   3       58.07       67.29      4.97 o 
   1  13   3        5.00       12.12      3.49 o 
   2  13   3       69.24       69.89      3.52 o 
   3  13   3      286.48      292.77      7.45 o 
   4  13   3      890.15      882.78      8.37 o 
   5  13   3       39.18       25.74      3.28 o 
   6  13   3       25.52       24.27      3.37 o 
   7  13   3        0.64        2.70      3.31 o 
   8  13   3        6.41        5.27      3.43 o 
   9  13   3      602.40      626.97      9.98 o 
  10  13   3      171.42      183.02     12.42 o 
  11  13   3        7.10        8.47      8.47 o 
  12  13   3        8.44       -0.43     13.83 o 
  13  13   3        0.64       -4.80      6.78 o 
  -7  14   3       89.79       59.82     16.37 o 
  -6  14   3        4.93       16.93     14.11 o 
  -5  14   3      642.38      695.30     25.40 o 
  -4  14   3      125.75      140.53     14.67 o 
  -3  14   3        6.55      -10.72     10.72 o 
  -2  14   3        0.61       -1.48      5.61 o 
  -1  14   3        6.01        0.82      4.87 o 
   0  14   3      499.45      509.89      9.39 o 
   1  14   3      157.60      158.76      5.93 o 
   2  14   3       14.51       12.18      3.67 o 
   3  14   3      115.68      107.98      3.92 o 
   4  14   3       29.23       34.35      4.73 o 
   5  14   3       52.87       58.34      3.99 o 
   6  14   3      479.69      528.27      7.80 o 
   7  14   3      397.07      407.86      7.15 o 
   8  14   3       41.32       35.59      4.02 o 
   9  14   3        5.63        5.46      4.56 o 
  10  14   3       83.27       73.62      6.98 o 
  11  14   3       18.79       13.90      6.77 o 
  12  14   3      310.23      326.73     11.55 o 
  -5  15   3       46.23       69.42     14.67 o 
  -4  15   3       48.33       85.78     14.11 o 
  -3  15   3        0.69      -11.85     11.85 o 
  -2  15   3      420.78      445.32     16.41 o 
  -1  15   3        4.13        0.49      5.34 o 
   0  15   3       75.93       95.05      6.04 o 
   1  15   3        6.79       28.77      5.00 o 
   2  15   3        9.40       14.86      5.41 o 
   3  15   3       28.34       28.46      4.50 o 
   4  15   3      424.42      440.93      7.34 o 
   5  15   3      229.32      228.94      5.77 o 
   6  15   3      159.90      183.69      5.92 o 
   7  15   3       10.18       19.62      4.02 o 
   8  15   3        4.49       -0.41      4.44 o 
   9  15   3      266.85      281.95      9.98 o 
  10  15   3      101.64      100.75     17.78 o 
  11  15   3        0.85       -2.45      5.21 o 
  -4  16   3      199.08      216.15     13.83 o 
  -3  16   3        2.11       12.01     10.30 o 
  -2  16   3       33.60       36.16     10.01 o 
  -1  16   3      147.87      159.47      7.32 o 
   0  16   3       36.52       30.00      5.83 o 
   1  16   3       12.35       17.97      6.30 o 
   2  16   3      117.41      135.29      7.28 o 
   3  16   3        1.39       -5.63      5.66 o 
   4  16   3      336.16      333.14     10.38 o 
   5  16   3       96.81      117.72      7.37 o 
   6  16   3       70.36       83.81      6.98 o 
   7  16   3      411.40      429.99     10.97 o 
   8  16   3        2.76        3.39      5.99 o 
   9  16   3        0.39       -4.24      6.18 o 
  10  16   3        1.19        1.69      9.03 o 
  -1  17   3       58.70       58.57     10.54 o 
   0  17   3        2.80        6.51      6.68 o 
   1  17   3       12.47       19.58      6.88 o 
   2  17   3      181.93      183.57      8.30 o 
   3  17   3        0.12        1.33      6.16 o 
   4  17   3      343.53      357.87     11.15 o 
   5  17   3       65.20       62.02      7.18 o 
   6  17   3       10.84       14.67      6.39 o 
   7  17   3        4.15        1.33      6.18 o 
   8  17   3       28.44        1.69      9.03 o 
  -7 -17   4      238.31      259.61     14.11 o 
  -6 -17   4        2.73       -2.56      4.04 o 
  -5 -17   4       21.05       20.85      4.15 o 
  -4 -17   4      103.90      106.89      5.13 o 
  -3 -17   4        1.14        4.51      3.64 o 
  -2 -17   4       97.95      101.95      5.32 o 
  -1 -17   4       44.27       49.05      6.18 o 
   0 -17   4        2.26       -5.82      5.82 o 
   1 -17   4      130.92      118.42     20.03 o 
  -9 -16   4       29.37       34.36      5.64 o 
  -8 -16   4        1.94        4.51      4.39 o 
  -7 -16   4       86.36       88.66      6.77 o 
  -6 -16   4       28.81       16.73      4.24 o 
  -5 -16   4      166.30      160.26      6.60 o 
  -4 -16   4        8.33       10.74      3.01 o 
  -3 -16   4       22.72       30.02      3.83 o 
  -2 -16   4       40.92       44.11      3.90 o 
  -1 -16   4      269.92      271.90      7.26 o 
   0 -16   4       13.00       14.84      5.72 o 
   1 -16   4      105.99      103.30      7.21 o 
   2 -16   4      201.92      195.71      8.59 o 
   3 -16   4       48.76       61.46      7.55 o 
   4 -16   4        0.73       -2.09      9.91 o 
 -10 -15   4      118.23      105.87      4.89 o 
  -9 -15   4       76.93       68.54      3.72 o 
  -8 -15   4      129.41      123.71      4.32 o 
  -7 -15   4       55.53       50.91      4.23 o 
  -6 -15   4       50.33       48.65      4.03 o 
  -5 -15   4      103.33       94.31      5.34 o 
  -4 -15   4      119.54      121.08      5.68 o 
  -3 -15   4        1.30        1.71      2.73 o 
  -2 -15   4       73.73       68.14      4.56 o 
  -1 -15   4      387.04      386.48      6.54 o 
   0 -15   4      380.49      413.51      8.03 o 
   1 -15   4       54.14       38.23      6.10 o 
   2 -15   4       53.34       55.90      6.64 o 
   3 -15   4       35.93       42.67      7.59 o 
   4 -15   4      612.49      648.59     29.63 o 
   5 -15   4      186.73      229.87     20.03 o 
   6 -15   4       26.83       32.78     11.48 o 
 -11 -14   4        7.69        7.36      5.43 o 
 -10 -14   4       25.30       36.35      3.71 o 
  -9 -14   4      268.19      246.64     10.05 o 
  -8 -14   4       83.81       92.85      4.54 o 
  -7 -14   4       79.12       78.15      7.17 o 
  -6 -14   4      164.19      153.58      5.12 o 
  -5 -14   4        3.04        1.21      3.11 o 
  -4 -14   4      316.13      309.54      9.38 o 
  -3 -14   4       10.44       10.49      4.60 o 
  -2 -14   4      100.11       94.06      3.71 o 
  -1 -14   4      228.94      224.24      5.18 o 
   0 -14   4       52.67       44.47      3.79 o 
   1 -14   4      436.90      457.60     10.56 o 
   2 -14   4      579.51      569.75      9.94 o 
   3 -14   4       11.88       12.95      5.31 o 
   4 -14   4      103.26       97.07      6.59 o 
   5 -14   4        3.84       17.75     11.01 o 
   6 -14   4      224.93      248.06     14.24 o 
   7 -14   4      161.13      179.30     16.08 o 
 -12 -13   4       52.61       53.34      6.27 o 
 -11 -13   4       62.78       55.02      4.77 o 
 -10 -13   4        2.41        7.04      3.42 o 
  -9 -13   4      590.32      569.59      8.45 o 
  -8 -13   4       60.68       49.75      2.93 o 
  -7 -13   4      148.72      128.89      8.49 o 
  -6 -13   4        1.36        8.18      9.88 o 
  -5 -13   4        0.09       -8.57      8.57 o 
  -4 -13   4      289.23      271.62     41.20 o 
  -3 -13   4      675.73      659.84     14.48 o 
  -2 -13   4      472.14      455.26      8.21 o 
  -1 -13   4      263.30      272.17      4.96 o 
   0 -13   4      667.51      681.96      7.94 o 
   1 -13   4       42.47       57.44      3.80 o 
   2 -13   4      328.93      325.54      8.80 o 
   3 -13   4      203.51      209.89      9.76 o 
   4 -13   4      843.91      879.06     12.72 o 
   5 -13   4      287.97      310.51     14.51 o 
   6 -13   4      196.54      178.90     15.80 o 
   7 -13   4        1.97       16.93     12.98 o 
   8 -13   4      279.58      271.46     19.19 o 
 -13 -12   4       36.13       31.66      9.59 o 
 -12 -12   4      234.41      234.54      8.98 o 
 -11 -12   4      165.06      185.50      7.94 o 
 -10 -12   4        0.72       -0.80      3.41 o 
  -9 -12   4        5.74        6.00      2.64 o 
  -8 -12   4       20.18       18.00      2.53 o 
  -7 -12   4      377.34      367.20     12.44 o 
  -6 -12   4      636.65      628.71     29.35 o 
  -5 -12   4      352.05      317.82     13.76 o 
  -4 -12   4      315.30      341.38     13.76 o 
  -3 -12   4      395.29      403.52     20.88 o 
  -2 -12   4       13.54        8.77      3.08 o 
  -1 -12   4      526.06      506.23      5.72 o 
   0 -12   4      175.67      167.97      4.34 o 
   1 -12   4       57.88       56.95      3.13 o 
   2 -12   4     1065.31     1038.29      9.90 o 
   3 -12   4        6.38        1.59      4.24 o 
   4 -12   4       38.76       33.56      5.38 o 
   5 -12   4      140.60      126.57      7.11 o 
   6 -12   4       35.97       40.63     12.42 o 
   7 -12   4      446.39      442.46     21.45 o 
   8 -12   4       21.89       10.16     14.11 o 
   9 -12   4       11.59       10.16     14.11 o 
 -14 -11   4      288.18      270.33     22.01 o 
 -13 -11   4       14.54       20.98      6.34 o 
 -12 -11   4       87.98       83.77      6.76 o 
 -11 -11   4       22.77       22.47      5.35 o 
 -10 -11   4       14.20       18.59      3.41 o 
  -9 -11   4      170.80      153.69      4.60 o 
  -8 -11   4      417.64      415.64     10.41 o 
  -7 -11   4        0.48       -0.95      3.08 o 
  -6 -11   4       54.76       54.88      8.57 o 
  -5 -11   4      414.51      376.18     14.16 o 
  -4 -11   4        0.85        3.87      7.37 o 
  -3 -11   4     1459.15     1512.26     26.34 o 
  -2 -11   4      127.49      106.46      4.07 o 
  -1 -11   4      535.83      488.25      8.23 o 
   0 -11   4      739.17      716.87      6.64 o 
   1 -11   4      116.69       96.02      3.63 o 
   2 -11   4       77.74       72.59      2.89 o 
   3 -11   4      544.35      574.68      8.80 o 
   4 -11   4        0.08       -0.42      4.03 o 
   5 -11   4      597.12      611.70     10.10 o 
   6 -11   4       30.46       22.57      8.38 o 
   7 -11   4        2.37        9.03      8.38 o 
   8 -11   4      251.50      250.14     16.37 o 
   9 -11   4       23.10       21.45     14.11 o 
  10 -11   4        6.23        0.00     14.67 o 
 -14 -10   4        4.07        1.25      9.88 o 
 -13 -10   4       41.15       48.39      8.23 o 
 -12 -10   4      220.55      223.21      9.45 o 
 -11 -10   4      617.70      585.88      9.67 o 
 -10 -10   4        1.06        7.80      3.39 o 
  -9 -10   4      313.97      312.65      6.38 o 
  -8 -10   4        0.22       -3.56      3.56 o 
  -7 -10   4      315.37      316.75      9.61 o 
  -6 -10   4      747.39      701.86     23.73 o 
  -5 -10   4     2944.98     2871.67     49.38 o 
  -4 -10   4       33.92       21.22      7.90 o 
  -3 -10   4     1696.90     1598.52     26.14 o 
  -2 -10   4      299.17      265.12     18.34 o 
  -1 -10   4       46.05       57.95      3.50 o 
   0 -10   4      137.55      136.71      3.28 o 
   1 -10   4       11.51       18.39      2.19 o 
   2 -10   4      449.40      456.22      5.37 o 
   3 -10   4        8.46        3.86      3.34 o 
   4 -10   4       20.18       13.07      6.50 o 
   5 -10   4       64.92       61.50      5.38 o 
   6 -10   4      776.86      792.75     17.56 o 
   7 -10   4       18.37        8.85      9.31 o 
   8 -10   4       46.14       24.83      8.78 o 
   9 -10   4       93.50       74.56     10.38 o 
  10 -10   4       80.68       85.36     13.26 o 
  11 -10   4      144.43      141.66     18.06 o 
 -15  -9   4       13.28       10.16     12.42 o 
 -14  -9   4      249.44      272.65     13.50 o 
 -13  -9   4      216.70      212.30      8.80 o 
 -12  -9   4        0.80       -4.78      4.85 o 
 -11  -9   4      195.80      168.87      6.08 o 
 -10  -9   4      223.18      222.71      5.19 o 
  -9  -9   4       30.21       24.78      3.28 o 
  -8  -9   4      778.15      783.53      7.24 o 
  -7  -9   4      488.76      483.01      6.82 o 
  -6  -9   4      694.56      635.31     18.90 o 
  -5  -9   4     1457.41     1435.68     24.14 o 
  -4  -9   4        8.85        4.51      6.18 o 
  -3  -9   4     1418.67     1343.60     22.54 o 
  -2  -9   4      392.88      376.05     37.25 o 
  -1  -9   4      158.52      120.53      6.03 o 
   0  -9   4     2883.93     2777.25     23.82 o 
   1  -9   4       23.65       28.34      2.18 o 
   2  -9   4      212.07      217.86      4.17 o 
   3  -9   4      909.77      947.38      8.20 o 
   4  -9   4     1269.14     1309.11     15.68 o 
   5  -9   4       48.76       38.34      4.80 o 
   6  -9   4      562.88      573.40     20.88 o 
   7  -9   4       73.77       57.00     11.29 o 
   8  -9   4      366.21      365.14     19.75 o 
   9  -9   4      717.08      730.57     18.55 o 
  10  -9   4       38.71       42.66     13.54 o 
  11  -9   4      630.14      628.43     19.16 o 
  12  -9   4      293.33      270.33     21.45 o 
 -15  -8   4        8.68        1.69     12.98 o 
 -14  -8   4        7.91       -0.69      9.07 o 
 -13  -8   4      116.34      113.74     20.03 o 
 -12  -8   4        0.29       -0.13      4.76 o 
 -11  -8   4      541.39      576.46      9.61 o 
 -10  -8   4      903.53      937.81     10.07 o 
  -9  -8   4      472.37      484.41      6.13 o 
  -8  -8   4        2.35       -2.52      2.52 o 
  -7  -8   4      860.99      860.76      7.77 o 
  -6  -8   4     1186.57     1167.59     11.11 o 
  -5  -8   4     2014.00     2139.73     31.52 o 
  -4  -8   4       86.23      102.54      6.75 o 
  -3  -8   4      601.00      604.04     14.16 o 
  -2  -8   4      270.90      306.23     11.17 o 
  -1  -8   4       48.59       53.88      3.35 o 
   0  -8   4      195.34      203.27      5.31 o 
   1  -8   4     7117.77     7255.60     46.60 o 
   2  -8   4      116.78      101.56      2.89 o 
   3  -8   4       59.22       52.33      2.04 o 
   4  -8   4      887.36      889.52      7.98 o 
   5  -8   4       11.64        7.88      3.34 o 
   6  -8   4     2055.57     2059.07     28.08 o 
   7  -8   4      774.52      774.87     23.70 o 
   8  -8   4      277.73      267.51     17.50 o 
   9  -8   4      409.96      392.23     20.88 o 
  10  -8   4      219.47      217.85     12.37 o 
  11  -8   4       26.46       20.32      9.55 o 
  12  -8   4      354.88      326.42     16.36 o 
  13  -8   4        9.81       -1.13     15.80 o 
 -15  -7   4       20.17       33.86     14.11 o 
 -14  -7   4       60.51       61.45     10.12 o 
 -13  -7   4      275.97      284.44     13.50 o 
 -12  -7   4      851.81      901.35     12.41 o 
 -11  -7   4      158.71      145.22      5.78 o 
 -10  -7   4       99.82       92.19      4.86 o 
  -9  -7   4       55.68       59.66      2.59 o 
  -8  -7   4     1994.24     2000.72     14.65 o 
  -7  -7   4     1333.17     1277.65      9.74 o 
  -6  -7   4     1710.54     1756.36     20.28 o 
  -5  -7   4     1027.42     1017.03     12.78 o 
  -4  -7   4      851.71      869.38     21.16 o 
  -3  -7   4      398.33      400.14     15.24 o 
  -2  -7   4      763.95      710.73     13.36 o 
  -1  -7   4     1459.55     1425.87     16.02 o 
   0  -7   4      676.84      613.36      7.14 o 
   1  -7   4      830.07      790.01      7.11 o 
   2  -7   4      456.92      478.40      5.16 o 
   3  -7   4      868.18      946.17      7.75 o 
   4  -7   4     1438.76     1431.40     10.99 o 
   5  -7   4      269.98      265.58      5.69 o 
   6  -7   4     3903.20     3841.85     32.69 o 
   7  -7   4     1019.35     1014.69     20.32 o 
   8  -7   4      244.73      249.45     16.93 o 
   9  -7   4     1140.42     1155.26     31.04 o 
  10  -7   4      810.38      879.28     28.22 o 
  11  -7   4      120.88      106.72     10.57 o 
  12  -7   4      442.76      423.73     27.37 o 
  13  -7   4        0.56        1.33     10.57 o 
 -15  -6   4      224.56      231.39     18.06 o 
 -14  -6   4        5.54       -8.75      8.75 o 
 -13  -6   4        0.78       -6.51      8.17 o 
 -12  -6   4      175.41      159.43      7.54 o 
 -11  -6   4      523.96      547.72      9.32 o 
 -10  -6   4     2085.69     2152.75     20.72 o 
  -9  -6   4       47.52       50.97      3.08 o 
  -8  -6   4        2.80        1.40      2.39 o 
  -7  -6   4      525.54      543.18      6.10 o 
  -6  -6   4      247.61      194.06      3.43 o 
  -5  -6   4     3155.25     3206.08     30.99 o 
  -4  -6   4     4184.10     4389.70     52.22 o 
  -3  -6   4      504.99      597.10     17.50 o 
  -2  -6   4     1573.88     1519.88     30.48 o 
  -1  -6   4     3424.12     3575.24     46.82 o 
   0  -6   4       63.10       59.20      3.09 o 
   1  -6   4     3561.65     3409.72     22.10 o 
   2  -6   4     3041.40     3082.27     22.02 o 
   3  -6   4       68.16       65.42      2.08 o 
   4  -6   4      678.32      689.04      6.37 o 
   5  -6   4        0.51        0.31      1.99 o 
   6  -6   4      333.05      390.45      5.97 o 
   7  -6   4     1505.69     1559.78     18.52 o 
   8  -6   4       49.68       53.53      7.15 o 
   9  -6   4     2016.39     2037.40     30.32 o 
  10  -6   4       82.52       79.39     12.42 o 
  11  -6   4       21.16       13.02      8.75 o 
  12  -6   4       61.40       64.16     16.93 o 
  13  -6   4       42.73       39.85     14.39 o 
  14  -6   4       37.51       36.46     18.34 o 
 -16  -5   4       88.78       82.96     15.80 o 
 -15  -5   4       25.53       33.30     14.11 o 
 -14  -5   4      132.30      139.96     15.24 o 
 -13  -5   4      867.84      920.19     19.73 o 
 -12  -5   4      103.12      105.48      9.15 o 
 -11  -5   4        2.71        2.58      6.92 o 
 -10  -5   4        3.61       -3.92      3.92 o 
  -9  -5   4      561.58      579.56      8.72 o 
  -8  -5   4       51.26       53.16      2.09 o 
  -7  -5   4      734.58      753.70      6.87 o 
  -6  -5   4      293.49      305.55      3.75 o 
  -5  -5   4      489.34      517.34      5.92 o 
  -4  -5   4        0.57       18.01      4.53 o 
  -3  -5   4       80.91       75.48      5.36 o 
  -2  -5   4     2868.66     2870.19     37.51 o 
  -1  -5   4    10231.06    10156.87     96.91 o 
   0  -5   4     1086.41     1334.74     17.96 o 
   1  -5   4       33.90       17.40      1.65 o 
   2  -5   4      127.35      122.85      2.81 o 
   3  -5   4      582.94      713.82      6.07 o 
   4  -5   4     5850.53     6059.72     36.19 o 
   5  -5   4      322.03      413.23      4.85 o 
   6  -5   4     3589.92     3548.56     24.52 o 
   7  -5   4     5138.65     5143.06     56.00 o 
   8  -5   4      676.75      653.19     14.37 o 
   9  -5   4      738.39      736.93     16.35 o 
  10  -5   4     1810.10     1905.27     29.52 o 
  11  -5   4      165.66      144.86      9.95 o 
  12  -5   4       12.73       10.88      9.32 o 
  13  -5   4       19.07       19.00      8.15 o 
  14  -5   4       24.12       14.62      8.79 o 
 -16  -4   4       13.72        4.51     15.80 o 
 -15  -4   4      201.55      199.79     18.62 o 
 -14  -4   4      113.87      134.32     16.37 o 
 -13  -4   4       35.35       16.08      8.38 o 
 -12  -4   4       57.02       42.73     13.26 o 
 -11  -4   4       18.92       21.24      7.34 o 
 -10  -4   4      961.87     1029.36     12.59 o 
  -9  -4   4     1410.42     1430.85     13.10 o 
  -8  -4   4       63.26       56.59      2.25 o 
  -7  -4   4      150.95      147.83      4.41 o 
  -6  -4   4     1087.48     1134.12      8.80 o 
  -5  -4   4      877.04      836.31      6.46 o 
  -4  -4   4     5754.93     6072.19     48.57 o 
  -3  -4   4     3042.84     3334.04     39.77 o 
  -2  -4   4      346.45      326.23      6.78 o 
  -1  -4   4     6924.70     7762.42     86.50 o 
   0  -4   4     1562.09     1833.36     19.06 o 
   1  -4   4     2642.63     2591.19     18.63 o 
   2  -4   4     4696.74     4315.46     31.80 o 
   3  -4   4      272.48      315.04      3.60 o 
   4  -4   4     1539.02     1441.12     10.47 o 
   5  -4   4      728.68      721.12      7.32 o 
   6  -4   4     1485.67     1480.67     14.01 o 
   7  -4   4      297.24      362.71      5.02 o 
   8  -4   4     1303.53     1261.91     10.48 o 
   9  -4   4      818.29      764.43      9.03 o 
  10  -4   4      155.68      155.38      5.10 o 
  11  -4   4       14.32        5.08      3.75 o 
  12  -4   4       24.29       21.06      3.65 o 
  13  -4   4      599.27      624.25     18.55 o 
  14  -4   4      501.38      486.82     14.87 o 
  15  -4   4      432.63      441.51     14.98 o 
 -16  -3   4      322.20      346.52     23.14 o 
 -15  -3   4       47.27       58.69     15.24 o 
 -14  -3   4      504.71      462.78     22.57 o 
 -13  -3   4      571.46      587.87     19.47 o 
 -12  -3   4     1418.73     1498.22     62.64 o 
 -11  -3   4      159.52      157.22      9.37 o 
 -10  -3   4      361.97      336.14      8.47 o 
  -9  -3   4        4.89        6.70      3.06 o 
  -8  -3   4      858.98      829.83      7.21 o 
  -7  -3   4     2527.36     2612.01     18.77 o 
  -6  -3   4       81.39       67.04      2.02 o 
  -5  -3   4      487.49      521.91      4.84 o 
  -4  -3   4     1697.37     1967.56     13.21 o 
  -3  -3   4       32.23       46.10      4.23 o 
  -2  -3   4     7477.73     8220.55    126.98 o 
  -1  -3   4     6031.96     5641.12     77.49 o 
   0  -3   4     2185.10     2273.58     26.27 o 
   1  -3   4      638.03      780.29      6.97 o 
   2  -3   4      712.53      629.17      4.30 o 
   3  -3   4     1171.62     1392.02      8.52 o 
   4  -3   4     6639.15     7036.33     41.55 o 
   5  -3   4     5385.01     5928.37     29.46 o 
   6  -3   4      420.13      408.29      3.61 o 
   7  -3   4     1051.75     1045.97      7.36 o 
   8  -3   4        1.24        4.66      2.19 o 
   9  -3   4       22.92       24.42      3.97 o 
  10  -3   4     2447.29     2410.40     28.51 o 
  11  -3   4      530.18      514.46     11.38 o 
  12  -3   4        1.45        7.57      5.31 o 
  13  -3   4       19.03       12.48      4.63 o 
  14  -3   4        2.41       -0.52      3.80 o 
  15  -3   4      116.83      145.01      6.66 o 
 -16  -2   4        4.80        0.00     14.67 o 
 -15  -2   4      393.20      392.23     23.14 o 
 -14  -2   4      519.65      527.68     24.27 o 
 -13  -2   4       71.23       81.27     14.11 o 
 -12  -2   4      214.88      199.56     10.57 o 
 -11  -2   4       17.82       21.32      7.37 o 
 -10  -2   4      194.08      205.98      7.46 o 
  -9  -2   4       15.08       14.08      3.28 o 
  -8  -2   4     2521.98     2665.70     19.02 o 
  -7  -2   4      287.47      298.97      3.96 o 
  -6  -2   4     2205.95     2004.11     12.93 o 
  -5  -2   4      202.91      237.15      2.95 o 
  -4  -2   4     4902.10     4986.03     31.57 o 
  -3  -2   4    16175.42    16847.55    160.96 o 
  -2  -2   4     1677.93     1821.04     39.42 o 
  -1  -2   4      993.58      986.97     12.98 o 
   0  -2   4        2.20        2.21      1.32 o 
   1  -2   4        6.39        6.29      1.28 o 
   2  -2   4    16628.02    17285.53    129.13 o 
   3  -2   4     6791.92     7462.00     38.11 o 
   4  -2   4     3146.60     2968.14     15.82 o 
   5  -2   4     1002.50     1114.05      6.52 o 
   6  -2   4      453.17      485.15      3.88 o 
   7  -2   4      150.08      144.84      2.85 o 
   8  -2   4     1298.60     1409.77      9.61 o 
   9  -2   4        1.43       -0.31      3.31 o 
  10  -2   4      250.59      234.07      8.15 o 
  11  -2   4      114.58      104.10      9.37 o 
  12  -2   4       42.24       40.05      8.78 o 
  13  -2   4      125.86      131.88      6.70 o 
  14  -2   4      420.85      460.73     11.63 o 
  15  -2   4       27.94       23.95      6.22 o 
  16  -2   4      276.63      268.64     22.01 o 
 -15  -1   4      105.64      110.62     16.93 o 
 -14  -1   4      496.07      484.79     23.70 o 
 -13  -1   4        6.27        6.21     12.42 o 
 -12  -1   4      373.36      404.65     20.32 o 
 -11  -1   4       14.35       14.74      6.75 o 
 -10  -1   4      204.62      191.88     13.54 o 
  -9  -1   4       93.20       79.48      4.98 o 
  -8  -1   4     2575.25     2680.94     19.26 o 
  -7  -1   4      120.49      107.55      2.94 o 
  -6  -1   4    10458.62    11223.75     65.73 o 
  -5  -1   4     1296.78     1208.29     10.56 o 
  -4  -1   4      450.12      579.20      4.29 o 
  -3  -1   4     1324.96     1527.25      9.61 o 
  -2  -1   4     2200.75     2430.27     15.64 o 
  -1  -1   4    31327.35    32351.56    203.68 o 
   0  -1   4      756.65      832.34      5.77 o 
   1  -1   4      491.90      493.76      3.36 o 
   2  -1   4    15247.36    15760.98     86.67 o 
   3  -1   4      694.59      667.81      4.05 o 
   4  -1   4     2268.54     2663.79     13.75 o 
   5  -1   4     7329.95     8012.24     41.81 o 
   6  -1   4     1717.82     1796.08     10.60 o 
   7  -1   4       23.08       35.32      2.48 o 
   8  -1   4      326.14      326.51      5.32 o 
   9  -1   4      940.18      918.70     13.55 o 
  10  -1   4      654.63      669.22     11.09 o 
  11  -1   4     2633.03     2697.43     28.61 o 
  12  -1   4      853.67      850.79     14.57 o 
  13  -1   4      108.55      107.43     10.12 o 
  14  -1   4        8.42       -1.87      9.77 o 
  15  -1   4      200.66      218.01     12.14 o 
  16  -1   4      158.75      155.20     19.19 o 
 -15   0   4       40.25       36.68     15.80 o 
 -14   0   4      240.62      224.05     18.62 o 
 -13   0   4       28.22       -6.77     12.98 o 
 -12   0   4       11.45        2.26     11.85 o 
 -11   0   4      770.50      725.55     16.75 o 
 -10   0   4      966.20      933.06     17.50 o 
  -9   0   4     1725.75     1701.93     19.84 o 
  -8   0   4     2631.90     2597.55     23.33 o 
  -7   0   4      179.86      149.14      4.26 o 
  -6   0   4     2957.10     2971.75     20.30 o 
  -5   0   4      366.92      394.40      3.88 o 
  -4   0   4      677.28      721.66      5.33 o 
  -3   0   4     5601.63     5364.39     31.03 o 
  -2   0   4     1955.50     2121.86     11.23 o 
  -1   0   4      873.04     1072.41      5.33 o 
   0   0   4    16714.32    17617.75     86.49 o 
   1   0   4      701.54      749.31      4.00 o 
   2   0   4      970.61     1048.79      5.71 o 
   3   0   4    10925.99    11880.13     60.05 o 
   4   0   4      471.08      608.44      4.78 o 
   5   0   4        0.42       27.43      1.62 o 
   6   0   4      174.87      153.76      2.27 o 
   7   0   4      945.96      965.18      6.50 o 
   8   0   4      924.56      943.45      7.50 o 
   9   0   4     1133.14     1159.38      9.77 o 
  10   0   4       28.26       21.26      2.73 o 
  11   0   4        0.95       -0.87     10.16 o 
  12   0   4      228.61      204.02     12.42 o 
  13   0   4      155.72      177.15     10.97 o 
  14   0   4     1189.58     1244.54     55.87 o 
  15   0   4      228.29      239.29     19.19 o 
  16   0   4      329.93      303.63     22.01 o 
 -15   1   4       11.13       19.19     15.80 o 
 -14   1   4      242.77      216.72     19.19 o 
 -13   1   4      277.69      290.65     20.88 o 
 -12   1   4      183.27      169.40     16.08 o 
 -11   1   4      490.46      496.94     32.17 o 
 -10   1   4       22.92       19.89      7.15 o 
  -9   1   4       17.31       16.95      6.35 o 
  -8   1   4     4711.72     4748.26     58.04 o 
  -7   1   4       50.54       44.81      1.92 o 
  -6   1   4     4951.32     5131.41     29.05 o 
  -5   1   4     5286.85     5291.32     28.06 o 
  -4   1   4     2217.40     2527.57     13.90 o 
  -3   1   4     1240.68     1237.82      7.22 o 
  -2   1   4     1831.15     1747.04      9.69 o 
  -1   1   4      189.08      173.91      1.73 o 
   0   1   4     2893.85     2818.66     13.55 o 
   1   1   4     3705.85     3992.76     20.85 o 
   2   1   4      848.04      901.25      5.59 o 
   3   1   4     6671.68     6787.08     35.41 o 
   4   1   4      733.12      873.32      6.85 o 
   5   1   4     4763.75     5120.85     23.44 o 
   6   1   4     4887.68     4846.33     23.36 o 
   7   1   4     1321.64     1431.62      8.71 o 
   8   1   4        1.34        1.12      1.83 o 
   9   1   4        1.69       -1.06      2.16 o 
  10   1   4      104.16      120.22     16.37 o 
  11   1   4     1556.21     1585.81     35.27 o 
  12   1   4     1576.20     1654.65     26.34 o 
  13   1   4      176.54      158.47     10.57 o 
  14   1   4        0.80       14.11     12.42 o 
  15   1   4       51.78       38.38     15.24 o 
  16   1   4      235.88      228.57     20.32 o 
 -15   2   4        1.34        3.39     15.24 o 
 -14   2   4      334.15      386.59     24.27 o 
 -13   2   4        5.06       -6.21      8.78 o 
 -12   2   4      104.78       93.04      9.77 o 
 -11   2   4      388.32      378.55     13.73 o 
 -10   2   4     1115.04     1118.03     14.52 o 
  -9   2   4      682.68      647.69     14.31 o 
  -8   2   4     3289.20     3419.69     23.85 o 
  -7   2   4     1368.79     1399.34     10.15 o 
  -6   2   4        5.79        2.08      1.54 o 
  -5   2   4      392.39      403.76      4.00 o 
  -4   2   4      439.38      442.36      3.89 o 
  -3   2   4     5533.65     5888.83     35.50 o 
  -2   2   4     3144.10     3498.33     28.54 o 
  -1   2   4       15.02       12.79      1.02 o 
   0   2   4      937.97     1031.49      5.95 o 
   1   2   4     5696.48     5679.58     25.34 o 
   2   2   4     8305.11     8543.80     38.11 o 
   3   2   4    10361.09    11055.01     54.09 o 
   4   2   4      782.02      633.35      3.73 o 
   5   2   4      600.04      539.67      6.65 o 
   6   2   4        2.70        5.35      1.76 o 
   7   2   4      990.02     1059.06      8.59 o 
   8   2   4     5372.02     5757.45     46.45 o 
   9   2   4     2483.84     2582.34     23.26 o 
  10   2   4      913.09      934.21     13.25 o 
  11   2   4      427.20      420.67     12.93 o 
  12   2   4       35.26       51.92     11.85 o 
  13   2   4       88.35       71.67     13.54 o 
  14   2   4      201.87      185.11     16.93 o 
  15   2   4      100.66      104.41     15.24 o 
  16   2   4       75.92      104.97     17.50 o 
 -15   3   4       20.62       32.73     16.93 o 
 -14   3   4       63.07       76.21     11.15 o 
 -13   3   4      126.24      151.70     13.26 o 
 -12   3   4       22.34       31.60      9.18 o 
 -11   3   4     1045.21     1069.71     21.55 o 
 -10   3   4      949.53      883.63     13.80 o 
  -9   3   4       21.24        5.64      6.39 o 
  -8   3   4     1733.48     1639.89     19.44 o 
  -7   3   4      387.61      396.84      5.13 o 
  -6   3   4      135.89      169.03      3.74 o 
  -5   3   4     2850.95     2892.62     16.26 o 
  -4   3   4      183.30      202.57      2.90 o 
  -3   3   4       23.81       27.99      1.19 o 
  -2   3   4    10047.12    10302.31     52.91 o 
  -1   3   4     1122.32     1035.23      5.44 o 
   0   3   4     7918.96     8726.82     40.34 o 
   1   3   4      731.70      681.82      4.83 o 
   2   3   4       27.00       73.90      3.98 o 
   3   3   4     1431.34     1885.59     11.65 o 
   4   3   4     4485.89     4624.49     24.47 o 
   5   3   4     1480.75     1683.85     10.16 o 
   6   3   4     7538.67     7585.46     48.26 o 
   7   3   4     3298.82     3347.75     19.62 o 
   8   3   4       49.51       60.18      2.54 o 
   9   3   4       11.59       15.12      2.32 o 
  10   3   4      207.10      209.92      7.29 o 
  11   3   4      607.72      585.25     20.32 o 
  12   3   4     1289.77     1347.70     32.73 o 
  13   3   4        5.97       -7.90     10.16 o 
  14   3   4       41.36       69.42     14.11 o 
  15   3   4        1.18      -11.85     13.54 o 
  16   3   4       38.57       26.53     15.24 o 
 -14   4   4      122.76      109.10      7.95 o 
 -13   4   4      276.66      280.97     10.00 o 
 -12   4   4       63.29       64.69      4.99 o 
 -11   4   4      294.34      264.95      9.21 o 
 -10   4   4     1715.88     1709.09     27.33 o 
  -9   4   4       23.33       19.93      4.92 o 
  -8   4   4     3196.50     3112.84     31.76 o 
  -7   4   4      626.19      557.85      7.49 o 
  -6   4   4      247.09      230.01      3.47 o 
  -5   4   4      665.44      645.93      4.93 o 
  -4   4   4      899.06      827.83      5.29 o 
  -3   4   4      164.14      186.51      2.22 o 
  -2   4   4     9272.08    10072.21     54.62 o 
  -1   4   4     2348.52     2686.11     15.45 o 
   0   4   4      109.20      125.89      3.49 o 
   1   4   4    24846.03    24970.96    153.05 o 
   2   4   4     3474.91     3364.88     20.00 o 
   3   4   4       18.60       12.72      1.20 o 
   4   4   4     9127.53     9480.91     52.08 o 
   5   4   4      162.02      254.44      2.70 o 
   6   4   4        9.73       11.16      1.35 o 
   7   4   4     2257.20     2198.92     13.49 o 
   8   4   4      685.84      724.23      6.07 o 
   9   4   4     2653.15     2729.52     21.65 o 
  10   4   4      169.05      181.19     14.67 o 
  11   4   4       10.91        5.66      5.53 o 
  12   4   4      168.73      147.30     13.54 o 
  13   4   4       58.93       59.26     12.42 o 
  14   4   4       10.74        3.95     12.42 o 
  15   4   4      350.51      356.11     22.01 o 
  16   4   4      180.34      163.10     18.06 o 
 -14   5   4        4.89        5.64     11.17 o 
 -13   5   4      399.88      394.41      8.36 o 
 -12   5   4      265.22      254.51      7.41 o 
 -11   5   4        4.69        7.32      4.18 o 
 -10   5   4      748.11      742.37     10.11 o 
  -9   5   4        2.07       -0.60      4.32 o 
  -8   5   4      364.60      349.21      6.67 o 
  -7   5   4       37.55       31.93      2.43 o 
  -6   5   4       19.85       25.85      1.99 o 
  -5   5   4     1411.75     1469.03      9.47 o 
  -4   5   4      397.95      438.81      3.80 o 
  -3   5   4       92.41      137.46      2.98 o 
  -2   5   4       39.82       85.88      2.09 o 
  -1   5   4    13295.96    13779.64     80.12 o 
   0   5   4     1014.13     1052.39      7.17 o 
   1   5   4     1645.29     1650.52      9.71 o 
   2   5   4      254.88      276.37      3.22 o 
   3   5   4     1781.10     1608.38     10.49 o 
   4   5   4      335.61      298.64      4.22 o 
   5   5   4      280.84      308.16      3.42 o 
   6   5   4     2559.94     2473.23     15.04 o 
   7   5   4     1465.47     1501.68      9.80 o 
   8   5   4       31.29       34.35      2.28 o 
   9   5   4      242.33      269.63      6.65 o 
  10   5   4        4.18        3.07      3.05 o 
  11   5   4       75.88       71.35      6.36 o 
  12   5   4      789.24      832.44     24.83 o 
  13   5   4      482.28      505.11     22.57 o 
  14   5   4       40.62       36.12     12.98 o 
  15   5   4       73.84       80.70     15.24 o 
  16   5   4       88.06       89.17     16.37 o 
 -13   6   4       48.71       50.53     12.13 o 
 -12   6   4       35.65       48.60     10.97 o 
 -11   6   4       29.48       19.29      9.15 o 
 -10   6   4      765.59      767.80     12.98 o 
  -9   6   4      513.95      494.29      7.08 o 
  -8   6   4      112.10      114.24      4.18 o 
  -7   6   4     1082.66     1044.96     13.09 o 
  -6   6   4     1538.62     1402.99     17.22 o 
  -5   6   4       70.92       78.18      3.63 o 
  -4   6   4     5130.42     5142.70     41.79 o 
  -3   6   4      449.32      419.40      4.83 o 
  -2   6   4      746.33      739.47      6.01 o 
  -1   6   4     2171.25     2024.99     12.21 o 
   0   6   4       84.39       87.44      2.06 o 
   1   6   4     7425.02     7803.12     79.75 o 
   2   6   4     3060.84     2945.52     21.01 o 
   3   6   4      888.00      798.35      6.32 o 
   4   6   4     5759.10     5457.73     38.87 o 
   5   6   4     2425.95     2336.19     16.34 o 
   6   6   4      176.90      162.77      3.83 o 
   7   6   4      994.36     1007.91      7.60 o 
   8   6   4       34.29       25.88      2.27 o 
   9   6   4       20.73       20.98      3.11 o 
  10   6   4     1833.19     1854.85     16.22 o 
  11   6   4       30.52       32.73     10.16 o 
  12   6   4       31.99       66.03     11.29 o 
  13   6   4      385.99      373.61     19.75 o 
  14   6   4       58.80       51.92     14.11 o 
  15   6   4      471.16      478.58     24.27 o 
  16   6   4       84.57       61.52     15.80 o 
 -13   7   4      132.84      144.07     13.15 o 
 -12   7   4      267.50      235.55     13.76 o 
 -11   7   4        5.80        4.83      9.77 o 
 -10   7   4       17.35       28.49      9.15 o 
  -9   7   4       24.74       25.58      8.75 o 
  -8   7   4       23.32       19.82     12.98 o 
  -7   7   4       11.94       18.42      7.15 o 
  -6   7   4     1849.01     1852.83     43.17 o 
  -5   7   4      168.02      181.14     10.24 o 
  -4   7   4       52.08       45.50      2.74 o 
  -3   7   4     1359.01     1352.48     11.80 o 
  -2   7   4      359.28      338.63      4.06 o 
  -1   7   4      997.79     1043.92      7.68 o 
   0   7   4     1728.65     1627.50     10.70 o 
   1   7   4     3427.60     3185.43     22.83 o 
   2   7   4     1467.60     1496.54     11.53 o 
   3   7   4      315.95      293.85      3.67 o 
   4   7   4        2.42        9.25      1.55 o 
   5   7   4     1231.90     1207.38      9.19 o 
   6   7   4     1353.35     1360.83     10.39 o 
   7   7   4     2854.69     2856.18     19.78 o 
   8   7   4      397.53      374.05      4.07 o 
   9   7   4      485.87      456.99      7.68 o 
  10   7   4       20.24       27.34      4.10 o 
  11   7   4      293.46      283.56      7.61 o 
  12   7   4      430.07      434.56     18.62 o 
  13   7   4      724.05      769.23     25.96 o 
  14   7   4       73.69       88.61     14.11 o 
  15   7   4       17.45       31.04     13.54 o 
  16   7   4       83.98       77.32     15.80 o 
 -12   8   4      146.28      165.36     19.19 o 
 -11   8   4       48.09       51.92     15.80 o 
 -10   8   4        2.20       -9.03     12.98 o 
  -9   8   4      456.84      424.40     22.01 o 
  -8   8   4      660.70      650.71     24.27 o 
  -7   8   4       41.86       38.94     10.16 o 
  -6   8   4       80.69       80.14     11.29 o 
  -5   8   4      288.56      303.20      8.03 o 
  -4   8   4     3433.02     3448.57     34.16 o 
  -3   8   4      807.35      879.65     10.24 o 
  -2   8   4       94.04       88.93      2.93 o 
  -1   8   4     3373.11     3240.24     22.06 o 
   0   8   4      827.92      751.81      6.51 o 
   1   8   4      893.52      917.94      8.14 o 
   2   8   4     3044.54     3015.72     34.23 o 
   3   8   4       76.34       79.46      2.26 o 
   4   8   4     1637.61     1673.68     12.04 o 
   5   8   4      736.35      756.48      6.68 o 
   6   8   4        0.18        2.31      2.07 o 
   7   8   4      305.05      314.85      4.70 o 
   8   8   4      386.26      388.88      4.85 o 
   9   8   4      133.66      114.78      4.12 o 
  10   8   4      707.34      705.66     10.03 o 
  11   8   4      186.11      218.88      6.98 o 
  12   8   4      288.41      272.02     17.50 o 
  13   8   4      409.61      457.14     21.45 o 
  14   8   4      827.49      844.86     27.65 o 
  15   8   4       16.69        7.90     13.54 o 
  16   8   4      278.29      288.39     20.88 o 
 -12   9   4      254.58      228.00     20.88 o 
 -11   9   4      162.11      164.23     18.62 o 
 -10   9   4        5.94       -2.82     12.98 o 
  -9   9   4        0.54        7.34     12.98 o 
  -8   9   4        0.22        0.00     10.72 o 
  -7   9   4      312.06      307.01     18.62 o 
  -6   9   4     3121.77     3050.96     58.13 o 
  -5   9   4      628.31      667.13     13.70 o 
  -4   9   4      347.95      387.72     23.99 o 
  -3   9   4      861.21      851.34     10.51 o 
  -2   9   4        1.02       -0.50      2.89 o 
  -1   9   4      328.25      324.33      5.52 o 
   0   9   4     1524.01     1486.77     12.14 o 
   1   9   4      372.06      381.40      4.34 o 
   2   9   4      200.51      282.96      6.13 o 
   3   9   4       32.36       31.33      2.28 o 
   4   9   4      108.76      101.68      2.84 o 
   5   9   4        9.68       12.16      2.12 o 
   6   9   4       29.13       33.60      2.48 o 
   7   9   4       25.13       27.79      2.75 o 
   8   9   4     1493.56     1556.54     14.48 o 
   9   9   4        2.57       -1.26      3.24 o 
  10   9   4       68.13       79.32      4.79 o 
  11   9   4      866.13      883.06     21.59 o 
  12   9   4       48.76       41.26      5.15 o 
  13   9   4      501.78      514.14     21.45 o 
  14   9   4      317.03      361.76     19.75 o 
  15   9   4        1.04        3.39     13.54 o 
 -11  10   4       24.45       25.96     16.37 o 
 -10  10   4       21.30       16.93     15.24 o 
  -9  10   4      403.91      396.75     23.14 o 
  -8  10   4      766.93      759.64     27.09 o 
  -7  10   4       21.91       14.11     11.85 o 
  -6  10   4      156.88      147.30     14.11 o 
  -5  10   4        0.72        5.64     10.72 o 
  -4  10   4      324.31      337.37     10.30 o 
  -3  10   4     1128.44     1182.48     15.38 o 
  -2  10   4      301.18      276.94      7.85 o 
  -1  10   4      329.69      346.08      7.85 o 
   0  10   4      401.77      418.22      4.68 o 
   1  10   4       84.63       93.00      2.41 o 
   2  10   4        4.01        3.92      2.29 o 
   3  10   4     2341.26     2280.26     16.23 o 
   4  10   4      364.47      354.82      4.69 o 
   5  10   4      518.87      552.97      5.39 o 
   6  10   4        2.02        1.13      2.38 o 
   7  10   4       17.12       19.31      2.80 o 
   8  10   4      528.12      560.02      6.06 o 
   9  10   4     1590.43     1559.81     17.77 o 
  10  10   4      654.85      640.20      9.11 o 
  11  10   4      196.56      214.98      7.27 o 
  12  10   4        5.21       11.46      5.61 o 
  13  10   4      223.50      211.64     15.24 o 
  14  10   4       27.68       14.67     12.98 o 
  15  10   4        0.41       15.24     13.54 o 
 -10  11   4        6.60       -7.90     15.24 o 
  -9  11   4       30.79       25.40     14.67 o 
  -8  11   4        0.05        2.82     12.98 o 
  -7  11   4        0.49      -11.29     12.42 o 
  -6  11   4     1081.11     1082.45     30.48 o 
  -5  11   4      267.53      278.23     18.06 o 
  -4  11   4       29.03       21.45     10.72 o 
  -3  11   4      820.17      857.78     17.15 o 
  -2  11   4       95.07       96.70      5.79 o 
  -1  11   4      157.01      160.14      6.50 o 
   0  11   4      877.28      825.39     11.56 o 
   1  11   4      542.50      527.50      6.65 o 
   2  11   4       28.85       28.29      2.71 o 
   3  11   4      572.98      560.03      6.22 o 
   4  11   4     1222.81     1179.76      9.70 o 
   5  11   4      371.73      364.83      5.02 o 
   6  11   4      643.73      599.61      8.72 o 
   7  11   4       13.16       12.93      2.84 o 
   8  11   4      319.35      324.59      5.77 o 
   9  11   4      152.70      146.43     10.44 o 
  10  11   4      163.21      144.79      6.44 o 
  11  11   4      399.98      397.77      9.62 o 
  12  11   4        5.93       -2.43      5.38 o 
  13  11   4      129.75      134.32     14.11 o 
  14  11   4      194.92      217.85     16.93 o 
  15  11   4       12.47       26.53     14.11 o 
  -9  12   4      114.08      102.71     17.50 o 
  -8  12   4      684.44      668.21     27.09 o 
  -7  12   4      152.74      162.54     16.93 o 
  -6  12   4      111.91       91.99     14.11 o 
  -5  12   4      144.27      126.98     14.11 o 
  -4  12   4        0.47       -2.26     11.29 o 
  -3  12   4      117.33      111.74     12.98 o 
  -2  12   4      420.84      406.37      9.60 o 
  -1  12   4      214.69      212.14     12.09 o 
   0  12   4       28.86       47.56      6.22 o 
   1  12   4      578.26      560.48      9.54 o 
   2  12   4        9.64        4.29      2.19 o 
   3  12   4      687.53      651.49      7.08 o 
   4  12   4      256.95      258.45      4.78 o 
   5  12   4       32.59       37.64      2.67 o 
   6  12   4       84.93       80.63      3.44 o 
   7  12   4        9.15        8.71      3.05 o 
   8  12   4      320.02      334.73      5.91 o 
   9  12   4      471.60      495.01      9.59 o 
  10  12   4       91.32       92.77      5.73 o 
  11  12   4       32.95       41.67      5.62 o 
  12  12   4       47.32       49.83      7.41 o 
  13  12   4        0.21       -5.64     11.29 o 
  14  12   4        2.61       12.98     12.42 o 
  -8  13   4        1.63       -9.59     14.67 o 
  -7  13   4       17.59       20.32     14.67 o 
  -6  13   4      103.45      109.49     15.24 o 
  -5  13   4      367.89      411.42     20.88 o 
  -4  13   4       61.63       54.74     12.98 o 
  -3  13   4      243.03      275.97     18.06 o 
  -2  13   4       30.44       32.96      5.79 o 
  -1  13   4       62.31       69.71      7.12 o 
   0  13   4      425.93      499.76     10.43 o 
   1  13   4      473.93      448.74      9.35 o 
   2  13   4       95.94       89.26      3.71 o 
   3  13   4      130.14      134.83      4.59 o 
   4  13   4       17.27       18.82      3.01 o 
   5  13   4      162.74      152.84      4.11 o 
   6  13   4      753.07      762.00      9.66 o 
   7  13   4      671.66      675.14      8.01 o 
   8  13   4      182.72      168.97      5.84 o 
   9  13   4       45.96       42.13      7.05 o 
  10  13   4       11.53        9.85      6.18 o 
  11  13   4       13.52       16.02      6.18 o 
  12  13   4      154.88      146.27      8.57 o 
  13  13   4        1.45        3.13      7.11 o 
  -7  14   4      111.30      125.85     18.06 o 
  -6  14   4        0.08        2.26     13.54 o 
  -5  14   4       80.63       57.00     14.11 o 
  -4  14   4       53.95       43.46     12.98 o 
  -3  14   4        5.46       12.98     11.29 o 
  -2  14   4      156.66      147.17      7.45 o 
  -1  14   4       95.20       89.51      6.34 o 
   0  14   4        3.43        0.27      4.71 o 
   1  14   4        1.83        6.10      4.62 o 
   2  14   4       53.84       57.74      4.90 o 
   3  14   4      431.37      439.72      7.19 o 
   4  14   4      959.58     1022.29      9.74 o 
   5  14   4      229.48      194.93      5.47 o 
   6  14   4      270.17      261.52      6.39 o 
   7  14   4       29.27       24.78      4.00 o 
   8  14   4       42.00       33.35      4.77 o 
   9  14   4      292.85      300.56      9.98 o 
  10  14   4       59.61       53.58      6.78 o 
  11  14   4        2.16       -5.10      5.10 o 
  12  14   4       96.58       90.53      7.77 o 
  -5  15   4       44.38       37.81     14.67 o 
  -4  15   4      360.66      361.19     21.45 o 
  -3  15   4        1.54       -7.34     12.42 o 
  -2  15   4      100.70      106.42     15.52 o 
  -1  15   4      184.09      190.40      7.66 o 
   0  15   4       12.46        4.73      5.21 o 
   1  15   4     1108.77     1114.45     14.22 o 
   2  15   4       19.35       15.67      4.87 o 
   3  15   4       39.37       44.22      5.82 o 
   4  15   4        1.54        3.66      5.78 o 
   5  15   4        9.01        8.69      4.64 o 
   6  15   4      403.80      411.17      8.58 o 
   7  15   4      374.62      376.50      8.58 o 
   8  15   4       15.19       13.33      6.18 o 
   9  15   4        1.06        8.72      6.18 o 
  10  15   4       69.87       60.65      7.18 o 
  11  15   4       49.83       39.37      5.75 o 
  -4  16   4      200.36      242.11     18.62 o 
  -3  16   4       32.41       36.41     11.12 o 
  -2  16   4      250.17      308.55     18.34 o 
  -1  16   4      249.84      246.92     21.73 o 
   0  16   4       20.27       16.42      5.70 o 
   1  16   4        4.28        7.56      5.43 o 
   2  16   4        2.48       -5.12      6.00 o 
   3  16   4      127.37      133.83      7.31 o 
   4  16   4      121.45      109.55      7.55 o 
   5  16   4      100.61       68.02      6.98 o 
   6  16   4        0.56       -5.59      6.49 o 
   7  16   4       45.70       53.51      6.77 o 
   8  16   4        2.21       -6.77      6.77 o 
   9  16   4       36.06       38.10      6.78 o 
  10  16   4       21.42       20.88      9.59 o 
  -1  17   4       12.81        4.12      9.60 o 
   0  17   4       31.09       28.93      9.60 o 
   1  17   4       89.30       82.02      7.54 o 
   2  17   4      242.20      288.11     10.17 o 
   3  17   4        0.35       -2.26      6.78 o 
   4  17   4        3.90        7.93      9.03 o 
   5  17   4        0.83       -7.34      7.34 o 
   6  17   4        3.79        2.74      6.58 o 
   7  17   4      106.69      122.95      7.77 o 
   8  17   4        1.86        6.77      9.59 o 
  -6 -17   5       25.78       28.78     16.93 o 
  -5 -17   5      150.30      146.57      7.09 o 
  -4 -17   5      144.54      143.65      5.37 o 
  -3 -17   5        6.59        8.72      4.00 o 
  -2 -17   5       70.74       72.65      5.01 o 
  -1 -17   5        0.29        2.45      7.57 o 
   0 -17   5       33.95       21.56      8.47 o 
   1 -17   5      291.00      312.69     13.42 o 
  -9 -16   5       36.73       36.12      4.58 o 
  -8 -16   5      204.66      179.90     10.16 o 
  -7 -16   5      126.75      123.03      8.47 o 
  -6 -16   5        1.34       -0.56     15.24 o 
  -5 -16   5        4.16        3.25      3.87 o 
  -4 -16   5       90.03      100.18      5.52 o 
  -3 -16   5       27.73       25.11      3.23 o 
  -2 -16   5      295.33      281.87      9.90 o 
  -1 -16   5      257.74      259.44      6.28 o 
   0 -16   5      116.76       93.52      6.51 o 
   1 -16   5       24.50       20.55      6.33 o 
   2 -16   5       38.33       39.53      6.93 o 
   3 -16   5      296.30      328.28     15.34 o 
   4 -16   5      176.16      179.47     22.57 o 
 -10 -15   5      372.60      365.62     13.39 o 
  -9 -15   5       80.19       62.90      5.05 o 
  -8 -15   5        1.44        1.45      5.13 o 
  -7 -15   5      117.32      114.96      6.16 o 
  -6 -15   5       55.58       54.74     15.80 o 
  -5 -15   5      137.03      123.60     17.50 o 
  -4 -15   5      193.07      176.02      6.00 o 
  -3 -15   5       20.18       17.21      2.73 o 
  -2 -15   5        8.92        4.61      3.08 o 
  -1 -15   5       19.28       23.51      3.76 o 
   0 -15   5        0.51       -0.34      3.67 o 
   1 -15   5      696.38      733.24     19.66 o 
   2 -15   5      430.62      448.52     19.46 o 
   3 -15   5      156.10      155.98      7.04 o 
   4 -15   5      107.04      115.76     23.42 o 
   5 -15   5       18.53       34.52     10.75 o 
 -11 -14   5        2.38        1.37      5.53 o 
 -10 -14   5      106.74      102.66      4.25 o 
  -9 -14   5      274.56      266.58      8.68 o 
  -8 -14   5       30.81       23.84      4.49 o 
  -7 -14   5      117.74       99.12      6.49 o 
  -6 -14   5      136.41      156.01     12.57 o 
  -5 -14   5        0.25       -2.82     13.54 o 
  -4 -14   5      210.04      188.73      6.84 o 
  -3 -14   5       88.58       94.28      7.44 o 
  -2 -14   5      390.19      367.79      5.80 o 
  -1 -14   5     1095.59     1149.08     10.81 o 
   0 -14   5      142.24      129.55      5.79 o 
   1 -14   5       79.35       91.84      4.96 o 
   2 -14   5      202.17      193.47      8.28 o 
   3 -14   5        1.58       -0.12      5.14 o 
   4 -14   5      153.06      151.01      6.98 o 
   5 -14   5      567.07      625.04     25.96 o 
   6 -14   5        8.07       11.01     10.65 o 
   7 -14   5      119.33      131.82     13.13 o 
 -12 -13   5       72.44       75.37      6.67 o 
 -11 -13   5       73.42       78.57      5.09 o 
 -10 -13   5       19.46       19.58      3.55 o 
  -9 -13   5      335.82      338.15      9.04 o 
  -8 -13   5      114.41      108.01      5.11 o 
  -7 -13   5        7.01        7.01      3.11 o 
  -6 -13   5      393.75      421.96     16.56 o 
  -5 -13   5       46.28       21.16     10.44 o 
  -4 -13   5     1361.41     1446.31     27.37 o 
  -3 -13   5       74.77       65.25      3.48 o 
  -2 -13   5       93.17       83.56      4.19 o 
  -1 -13   5        9.09        5.00      2.71 o 
   0 -13   5      209.37      199.26      4.88 o 
   1 -13   5      130.07      135.32      5.52 o 
   2 -13   5       47.67       45.42      4.82 o 
   3 -13   5       86.90       93.05      5.66 o 
   4 -13   5        1.78       12.09      5.18 o 
   5 -13   5      250.17      271.18     18.91 o 
   6 -13   5       44.36       25.05     10.30 o 
   7 -13   5      288.07      274.85     19.19 o 
   8 -13   5      181.03      183.98     18.06 o 
 -13 -12   5       24.66       27.45      6.45 o 
 -12 -12   5      319.14      289.54      9.37 o 
 -11 -12   5       25.29       18.46      5.37 o 
 -10 -12   5       12.26       12.12      3.47 o 
  -9 -12   5      598.16      613.39     10.96 o 
  -8 -12   5       37.50       26.06      3.00 o 
  -7 -12   5      176.28      151.32      9.99 o 
  -6 -12   5      429.26      447.88     15.96 o 
  -5 -12   5       99.74       92.97      9.98 o 
  -4 -12   5        3.90       -8.38      8.38 o 
  -3 -12   5      151.93      143.48     14.96 o 
  -2 -12   5        0.74       -2.98      2.98 o 
  -1 -12   5      476.95      468.36      6.38 o 
   0 -12   5       86.81       84.53      3.26 o 
   1 -12   5        0.43        3.28      2.76 o 
   2 -12   5      136.58      126.65      3.94 o 
   3 -12   5      248.18      255.61      7.55 o 
   4 -12   5        1.04       -4.53      4.53 o 
   5 -12   5     1011.43     1040.65     16.13 o 
   6 -12   5        6.15       -5.64     11.85 o 
   7 -12   5      128.77      154.07     15.24 o 
   8 -12   5      151.28      169.87     16.37 o 
   9 -12   5       33.42       40.63     14.67 o 
 -14 -11   5        2.54       -3.95     15.24 o 
 -13 -11   5       53.68       60.62      9.39 o 
 -12 -11   5      171.69      150.67      7.45 o 
 -11 -11   5      358.63      368.79     11.90 o 
 -10 -11   5      200.59      191.13      5.30 o 
  -9 -11   5       23.01       14.66      3.04 o 
  -8 -11   5      341.57      324.60      4.78 o 
  -7 -11   5       21.94       18.79      3.07 o 
  -6 -11   5      169.38      192.11     10.97 o 
  -5 -11   5      153.02      147.86      9.77 o 
  -4 -11   5       72.58       67.40      9.03 o 
  -3 -11   5      780.34      778.99     18.36 o 
  -2 -11   5      213.61      211.66     11.15 o 
  -1 -11   5      197.77      160.13      5.00 o 
   0 -11   5     1095.78     1073.58     10.43 o 
   1 -11   5       23.51       30.07      2.50 o 
   2 -11   5      468.73      476.19      6.48 o 
   3 -11   5      231.69      243.08      6.18 o 
   4 -11   5       32.36       31.27      4.34 o 
   5 -11   5       22.79       19.91      4.87 o 
   6 -11   5      514.31      520.54     14.96 o 
   7 -11   5      220.37      201.20     11.17 o 
   8 -11   5      527.12      492.71     15.96 o 
   9 -11   5      132.41      136.32     11.57 o 
  10 -11   5      123.12      116.82     17.50 o 
 -14 -10   5      312.39      334.66     20.88 o 
 -13 -10   5       78.27       83.56      6.14 o 
 -12 -10   5       88.13       83.76     10.72 o 
 -11 -10   5      130.27      117.23      6.82 o 
 -10 -10   5        8.92       10.39      3.37 o 
  -9 -10   5       57.89       50.48      3.31 o 
  -8 -10   5       16.79       13.66      2.14 o 
  -7 -10   5       12.22       13.83      3.06 o 
  -6 -10   5     1585.18     1661.51     28.33 o 
  -5 -10   5       80.04       73.95      8.38 o 
  -4 -10   5      214.89      210.55     11.15 o 
  -3 -10   5       63.01       89.80      8.17 o 
  -2 -10   5      820.14      774.63     17.56 o 
  -1 -10   5        3.00        1.65      2.02 o 
   0 -10   5      977.92      970.08      7.13 o 
   1 -10   5      131.89       96.85      2.90 o 
   2 -10   5      333.57      350.15      5.15 o 
   3 -10   5     1899.64     1868.34     18.48 o 
   4 -10   5      224.15      208.20      6.92 o 
   5 -10   5     1494.16     1461.79     27.29 o 
   6 -10   5      743.76      736.50     23.14 o 
   7 -10   5       82.18       94.81     12.98 o 
   8 -10   5       20.22       16.73      8.57 o 
   9 -10   5       40.38       21.45      9.58 o 
  10 -10   5      106.29      103.13     11.37 o 
  11 -10   5      740.26      717.05     20.35 o 
 -14  -9   5        8.60        5.08      8.81 o 
 -13  -9   5        6.80       12.58      5.55 o 
 -12  -9   5        6.91        8.39      5.02 o 
 -11  -9   5      648.86      671.37     13.20 o 
 -10  -9   5        6.73        4.31      3.06 o 
  -9  -9   5      355.69      367.24      7.07 o 
  -8  -9   5      626.95      649.02      7.11 o 
  -7  -9   5        7.99        5.50      3.03 o 
  -6  -9   5      298.82      282.21      8.38 o 
  -5  -9   5     2060.42     2190.51     33.32 o 
  -4  -9   5      512.97      483.03     13.55 o 
  -3  -9   5        7.51        8.48      6.18 o 
  -2  -9   5      512.96      479.69     13.54 o 
  -1  -9   5       47.11       61.04     10.93 o 
   0  -9   5     2509.23     2514.51     20.05 o 
   1  -9   5      738.85      733.59      6.54 o 
   2  -9   5        9.48        1.69      2.24 o 
   3  -9   5     2193.89     2275.39     16.18 o 
   4  -9   5     1399.84     1351.53     21.79 o 
   5  -9   5       89.82       95.88      6.90 o 
   6  -9   5      152.26      144.49      8.47 o 
   7  -9   5        0.80        6.21     10.16 o 
   8  -9   5      329.12      313.22     19.19 o 
   9  -9   5      917.24      958.29     29.35 o 
  10  -9   5       27.89       12.70      9.58 o 
  11  -9   5        3.94       -5.08      9.98 o 
  12  -9   5       46.53       46.88     18.34 o 
 -15  -8   5      118.45      111.18     14.67 o 
 -14  -8   5       29.72       33.94      9.88 o 
 -13  -8   5      754.97      779.78     18.55 o 
 -12  -8   5       10.18        9.27      4.82 o 
 -11  -8   5      659.41      687.91     10.39 o 
 -10  -8   5        8.77        7.10      3.50 o 
  -9  -8   5      360.45      355.86      5.46 o 
  -8  -8   5      997.17      983.92      9.89 o 
  -7  -8   5     1235.01     1218.31     10.05 o 
  -6  -8   5      851.81      811.19     12.30 o 
  -5  -8   5      669.16      622.81     14.77 o 
  -4  -8   5       50.72       50.32      6.58 o 
  -3  -8   5      202.03      192.99     10.17 o 
  -2  -8   5     4418.48     4245.40     55.87 o 
  -1  -8   5     1119.40     1034.20     29.60 o 
   0  -8   5     1591.38     1564.24     12.86 o 
   1  -8   5     4384.54     4393.00     28.72 o 
   2  -8   5     1498.35     1528.01     12.14 o 
   3  -8   5      150.23      138.00      3.11 o 
   4  -8   5      710.45      714.88      9.73 o 
   5  -8   5     1409.32     1405.16     15.23 o 
   6  -8   5      840.00      874.63     12.41 o 
   7  -8   5      109.74      121.81      7.41 o 
   8  -8   5       70.49       49.66     11.85 o 
   9  -8   5      280.09      284.44     19.19 o 
  10  -8   5       75.52       63.77     14.11 o 
  11  -8   5      112.67      109.74     10.97 o 
  12  -8   5      145.89      147.08     12.77 o 
  13  -8   5        2.69        8.75     11.17 o 
 -15  -7   5       78.66       89.73     14.67 o 
 -14  -7   5      159.58      159.54     11.49 o 
 -13  -7   5       31.69       21.33      8.75 o 
 -12  -7   5       50.48       36.04      5.20 o 
 -11  -7   5      278.58      284.35      8.94 o 
 -10  -7   5     1202.13     1200.38     13.51 o 
  -9  -7   5       17.00       21.53      2.33 o 
  -8  -7   5      268.84      258.28      4.58 o 
  -7  -7   5      230.80      213.90      3.77 o 
  -6  -7   5      234.66      229.96      4.57 o 
  -5  -7   5     1431.19     1517.51     17.60 o 
  -4  -7   5     1078.67     1170.19     16.07 o 
  -3  -7   5        3.73        5.79      4.58 o 
  -2  -7   5      391.97      336.36     12.98 o 
  -1  -7   5      184.56      196.21      5.03 o 
   0  -7   5     5485.15     5470.21     45.59 o 
   1  -7   5     3923.97     3842.89     25.94 o 
   2  -7   5      403.49      398.31      4.65 o 
   3  -7   5     3278.46     3322.26     22.13 o 
   4  -7   5      810.66      811.76      6.75 o 
   5  -7   5      352.29      352.61      6.37 o 
   6  -7   5      708.80      657.91      9.01 o 
   7  -7   5      433.47      415.20     10.84 o 
   8  -7   5        4.91       11.85     10.16 o 
   9  -7   5      949.77      914.27     26.53 o 
  10  -7   5       60.46       57.57     13.54 o 
  11  -7   5        0.01      -12.98     12.98 o 
  12  -7   5      258.95      225.33     27.94 o 
  13  -7   5      288.12      274.34     14.96 o 
 -15  -6   5        0.74      -12.98     13.54 o 
 -14  -6   5       13.83       20.48     20.32 o 
 -13  -6   5      139.20      139.24     10.52 o 
 -12  -6   5      276.36      288.10      9.56 o 
 -11  -6   5       18.13       16.52      4.59 o 
 -10  -6   5       26.66       22.30      4.30 o 
  -9  -6   5       34.13       35.42      3.05 o 
  -8  -6   5      524.25      562.35      6.27 o 
  -7  -6   5     4462.68     4445.75     29.34 o 
  -6  -6   5       23.25       26.54      1.75 o 
  -5  -6   5      798.13      750.53      9.15 o 
  -4  -6   5       17.40       14.32      4.80 o 
  -3  -6   5      576.00      576.91     11.77 o 
  -2  -6   5     2210.14     1949.16     50.23 o 
  -1  -6   5      701.83      610.37      8.26 o 
   0  -6   5     1013.62     1003.29     12.26 o 
   1  -6   5     5084.34     5227.85     34.43 o 
   2  -6   5      431.31      415.67      4.60 o 
   3  -6   5       38.58       45.40      1.86 o 
   4  -6   5      636.66      678.57      6.31 o 
   5  -6   5      131.28      134.87      3.57 o 
   6  -6   5      335.37      358.02      6.57 o 
   7  -6   5     3351.18     3303.17     33.76 o 
   8  -6   5      306.17      295.74     10.77 o 
   9  -6   5      303.97      280.49     18.62 o 
  10  -6   5     1205.03     1203.66     22.52 o 
  11  -6   5       12.45        7.34     11.85 o 
  12  -6   5      506.30      473.50     24.83 o 
  13  -6   5       86.67       74.40     13.26 o 
  14  -6   5        1.68       -4.29     18.62 o 
 -15  -5   5      179.69      158.59     17.50 o 
 -14  -5   5        6.65        7.32      8.97 o 
 -13  -5   5      179.13      193.95     14.96 o 
 -12  -5   5      103.78      108.24      9.32 o 
 -11  -5   5      145.18      137.37      5.76 o 
 -10  -5   5      201.88      187.60      6.31 o 
  -9  -5   5     2069.99     2139.12     22.32 o 
  -8  -5   5      139.64      129.57      2.81 o 
  -7  -5   5      470.27      460.16      5.31 o 
  -6  -5   5       10.68        5.41      1.69 o 
  -5  -5   5      511.53      567.03      6.00 o 
  -4  -5   5     9805.57    10467.94    121.32 o 
  -3  -5   5        1.43        5.77      4.63 o 
  -2  -5   5     3036.90     2831.57     30.23 o 
  -1  -5   5      583.87      580.67      7.74 o 
   0  -5   5      194.27      163.84      4.64 o 
   1  -5   5     3688.75     3790.64     25.18 o 
   2  -5   5     1626.45     1623.35     11.30 o 
   3  -5   5     2716.36     2635.83     17.80 o 
   4  -5   5      300.88      300.22      3.78 o 
   5  -5   5      831.71      822.94      6.97 o 
   6  -5   5      229.36      263.05      4.60 o 
   7  -5   5     1572.88     1566.86     18.20 o 
   8  -5   5      506.96      489.83     21.16 o 
   9  -5   5      587.16      595.30     14.56 o 
  10  -5   5      108.29      113.55     10.72 o 
  11  -5   5       78.62       83.54      9.72 o 
  12  -5   5        1.29       -3.31      8.97 o 
  13  -5   5      188.51      200.56     13.54 o 
  14  -5   5        5.32        0.40      8.58 o 
 -15  -4   5        0.74      -14.11     14.11 o 
 -14  -4   5       91.19       60.95     14.11 o 
 -13  -4   5      736.77      726.60     18.55 o 
 -12  -4   5      193.89      194.20     10.77 o 
 -11  -4   5       60.80       71.24      7.95 o 
 -10  -4   5        8.05        0.00      3.92 o 
  -9  -4   5       36.98       41.21      3.28 o 
  -8  -4   5       34.71       45.04      2.22 o 
  -7  -4   5     4155.68     4398.69     27.07 o 
  -6  -4   5      787.94      834.20      7.05 o 
  -5  -4   5      129.64      121.85      3.07 o 
  -4  -4   5     1180.42     1151.00     10.56 o 
  -3  -4   5      765.01      742.14     13.54 o 
  -2  -4   5     3454.56     3571.52     35.28 o 
  -1  -4   5     6240.51     6577.22     96.46 o 
   0  -4   5      514.13      496.28      7.04 o 
   1  -4   5    21498.96    22611.63    133.97 o 
   2  -4   5     2232.67     2330.89     15.74 o 
   3  -4   5      287.94      338.47      3.17 o 
   4  -4   5     1428.67     1438.30      9.76 o 
   5  -4   5     5973.76     6131.01     43.68 o 
   6  -4   5      233.44      205.66      4.72 o 
   7  -4   5     1516.81     1637.54     16.12 o 
   8  -4   5       98.69       92.60      3.75 o 
   9  -4   5      592.62      550.67      6.93 o 
  10  -4   5      457.26      459.31     11.02 o 
  11  -4   5      125.67      113.97      8.73 o 
  12  -4   5       45.82       41.23      5.71 o 
  13  -4   5      904.79      908.04     21.54 o 
  14  -4   5      169.19      183.03     10.97 o 
  15  -4   5       12.54       15.35      9.11 o 
 -15  -3   5      340.51      340.88     22.01 o 
 -14  -3   5        1.93      -12.42     12.42 o 
 -13  -3   5        1.11        9.84      8.57 o 
 -12  -3   5      604.83      626.62     16.75 o 
 -11  -3   5       49.84       51.86      7.58 o 
 -10  -3   5     1322.08     1293.03     16.89 o 
  -9  -3   5     2060.13     2032.11     17.22 o 
  -8  -3   5      177.60      173.83      4.09 o 
  -7  -3   5      457.93      504.18      5.04 o 
  -6  -3   5      984.14     1012.09      7.91 o 
  -5  -3   5      146.50      161.49      3.07 o 
  -4  -3   5     2244.07     2163.19     15.56 o 
  -3  -3   5    15786.52    17639.61    157.92 o 
  -2  -3   5     1890.37     1812.16     18.83 o 
  -1  -3   5      158.92      143.07      7.38 o 
   0  -3   5        1.09        8.13      1.37 o 
   1  -3   5      854.09      920.65     19.79 o 
   2  -3   5    10855.58    11866.16     69.59 o 
   3  -3   5      211.08      199.62      2.70 o 
   4  -3   5      296.80      348.96      3.58 o 
   5  -3   5      401.94      363.66      3.72 o 
   6  -3   5     1848.99     1949.54     11.74 o 
   7  -3   5     2166.97     2185.62     14.18 o 
   8  -3   5     3982.55     3981.96     24.84 o 
   9  -3   5      481.11      465.45      6.48 o 
  10  -3   5       24.17       15.63      3.58 o 
  11  -3   5       83.99       83.15      4.51 o 
  12  -3   5       61.90       62.09      4.54 o 
  13  -3   5      209.51      204.43      6.71 o 
  14  -3   5      159.84      133.66      4.82 o 
  15  -3   5      904.13      924.62     18.56 o 
 -15  -2   5       14.77        3.95     14.11 o 
 -14  -2   5      786.15      807.04     28.22 o 
 -13  -2   5       71.27       51.67      8.97 o 
 -12  -2   5      902.87      877.54     26.81 o 
 -11  -2   5      423.58      418.45     13.76 o 
 -10  -2   5       24.34       24.09      4.79 o 
  -9  -2   5      183.44      164.84      5.24 o 
  -8  -2   5      392.98      336.51      8.82 o 
  -7  -2   5     2732.87     2692.76     17.29 o 
  -6  -2   5     1528.97     1519.17     10.28 o 
  -5  -2   5      109.47       83.10      2.17 o 
  -4  -2   5      144.30       93.08      2.31 o 
  -3  -2   5     1058.14     1123.36      8.71 o 
  -2  -2   5     9474.60    10467.36    115.32 o 
  -1  -2   5      164.06      177.39     12.02 o 
   0  -2   5     3651.99     3747.83     27.01 o 
   1  -2   5     8616.34     8632.06     50.84 o 
   2  -2   5     2773.37     2880.10     16.31 o 
   3  -2   5     1273.79     1560.07     11.97 o 
   4  -2   5     2566.46     2856.28     16.11 o 
   5  -2   5     8602.46     9039.79     44.46 o 
   6  -2   5     7469.08     7324.48     36.45 o 
   7  -2   5     1790.47     1786.06     11.32 o 
   8  -2   5      930.60      905.59      6.90 o 
   9  -2   5        4.51        1.77      3.22 o 
  10  -2   5     1696.71     1661.22     20.55 o 
  11  -2   5     1447.41     1506.74     18.77 o 
  12  -2   5      352.56      347.95      9.64 o 
  13  -2   5      733.96      713.17     10.54 o 
  14  -2   5      131.75      126.67      7.74 o 
  15  -2   5       44.20       37.15      6.42 o 
 -15  -1   5      239.95      248.89     19.75 o 
 -14  -1   5      982.98      961.11     31.04 o 
 -13  -1   5      388.73      349.91     20.32 o 
 -12  -1   5      104.18       82.94      8.97 o 
 -11  -1   5      285.52      269.77     15.80 o 
 -10  -1   5      131.68      142.22     12.42 o 
  -9  -1   5     2753.92     2728.10     34.60 o 
  -8  -1   5      530.63      571.63      6.44 o 
  -7  -1   5       24.39       11.75      2.44 o 
  -6  -1   5     3188.42     3269.73     19.11 o 
  -5  -1   5      823.28      818.87     14.26 o 
  -4  -1   5     2517.10     2693.48     16.56 o 
  -3  -1   5     2785.40     2722.31     16.44 o 
  -2  -1   5     1563.18     1795.06     11.84 o 
  -1  -1   5     1040.77     1109.91      7.51 o 
   0  -1   5      127.97      110.26      1.93 o 
   1  -1   5     7807.81     7591.27     41.92 o 
   2  -1   5     3248.03     3280.48     14.87 o 
   3  -1   5     6329.68     6827.63     34.13 o 
   4  -1   5     1584.63     1601.24      8.64 o 
   5  -1   5       40.49       64.21      2.07 o 
   6  -1   5       90.42      112.09      2.24 o 
   7  -1   5     1236.55     1204.39      9.67 o 
   8  -1   5     3767.73     3829.87     24.16 o 
   9  -1   5      341.71      349.26      6.79 o 
  10  -1   5      617.61      625.83     14.75 o 
  11  -1   5      502.53      502.08     14.35 o 
  12  -1   5      451.15      445.14     12.40 o 
  13  -1   5       21.61       14.44      8.75 o 
  14  -1   5       32.15       33.69      9.55 o 
  15  -1   5       56.84       55.27     12.13 o 
  16  -1   5      512.87      483.66     27.09 o 
 -15   0   5       11.91       24.27     15.24 o 
 -14   0   5      283.38      314.92     22.01 o 
 -13   0   5       33.27       30.48     13.54 o 
 -12   0   5      170.32      138.83     14.11 o 
 -11   0   5     1456.77     1410.91     33.30 o 
 -10   0   5       70.58       53.30      7.37 o 
  -9   0   5       48.84       60.22      5.06 o 
  -8   0   5      292.63      293.73      6.77 o 
  -7   0   5      365.77      313.77      5.53 o 
  -6   0   5     5533.43     5948.79     44.39 o 
  -5   0   5      884.06      920.42      7.54 o 
  -4   0   5     3120.66     3273.75     19.97 o 
  -3   0   5     1465.79     1445.66      8.48 o 
  -2   0   5     1682.03     1553.98      8.87 o 
  -1   0   5       40.50       24.33      0.80 o 
   0   0   5     1026.62      995.28      5.33 o 
   1   0   5        3.43        0.70      1.11 o 
   2   0   5       18.54       18.89      0.83 o 
   3   0   5      484.69      479.10      5.07 o 
   4   0   5     9858.59    10913.18     65.09 o 
   5   0   5     7790.88     8361.76     46.76 o 
   6   0   5     7642.12     7850.09     39.50 o 
   7   0   5      487.10      494.82      3.95 o 
   8   0   5      595.58      583.19      5.15 o 
   9   0   5      368.50      389.53      5.43 o 
  10   0   5       70.25       61.50      3.99 o 
  11   0   5     2281.15     2339.13     60.10 o 
  12   0   5      406.78      429.41     14.56 o 
  13   0   5      312.64      297.11     13.33 o 
  14   0   5      241.38      243.88     13.17 o 
  15   0   5        0.01      -14.11     14.11 o 
  16   0   5      213.39      203.74     19.75 o 
 -15   1   5      111.39      104.97     18.06 o 
 -14   1   5      545.32      614.03     27.09 o 
 -13   1   5      347.05      347.65     19.75 o 
 -12   1   5       17.86        9.03     11.29 o 
 -11   1   5       62.14       54.71      8.57 o 
 -10   1   5      305.22      288.48     11.17 o 
  -9   1   5     1664.69     1697.39     25.74 o 
  -8   1   5     1224.53     1289.67     19.48 o 
  -7   1   5      155.84      139.49      2.65 o 
  -6   1   5      660.21      685.16      5.32 o 
  -5   1   5     1482.76     1448.27      8.64 o 
  -4   1   5      742.93      787.78      4.96 o 
  -3   1   5     3957.51     3921.35     22.05 o 
  -2   1   5     2491.72     2396.97     13.04 o 
  -1   1   5     4139.49     3926.48     20.70 o 
   0   1   5        1.00       -1.14      1.14 o 
   1   1   5     2217.31     2157.45     11.68 o 
   2   1   5     6049.01     6064.93     28.61 o 
   3   1   5    10297.16    10896.88     56.85 o 
   4   1   5     5198.14     5566.77     26.27 o 
   5   1   5     6129.93     6325.69     28.75 o 
   6   1   5     3067.57     3367.29     16.55 o 
   7   1   5      340.90      405.42      3.42 o 
   8   1   5       10.91       11.07      1.76 o 
   9   1   5     3678.25     3804.65     32.33 o 
  10   1   5      170.22      153.98      8.57 o 
  11   1   5     1029.57     1006.32     19.14 o 
  12   1   5       44.00       38.22      8.17 o 
  13   1   5       13.62       11.99      9.03 o 
  14   1   5      403.59      468.42     23.14 o 
  15   1   5       76.50       99.89     16.37 o 
  16   1   5      409.18      400.14     24.83 o 
 -15   2   5       18.71       18.62     16.37 o 
 -14   2   5       50.54       59.82     16.37 o 
 -13   2   5       12.84        7.34     14.11 o 
 -12   2   5       19.07       19.36      8.97 o 
 -11   2   5     1428.42     1444.28     36.97 o 
 -10   2   5      174.65      161.53      9.37 o 
  -9   2   5      464.99      436.81     10.33 o 
  -8   2   5       47.53       48.91      2.90 o 
  -7   2   5     1362.72     1356.25     10.80 o 
  -6   2   5      673.15      746.44      5.85 o 
  -5   2   5     5333.73     5511.22     29.36 o 
  -4   2   5      110.58      125.17      2.42 o 
  -3   2   5       11.27        9.16      1.23 o 
  -2   2   5     4541.40     4882.91     31.91 o 
  -1   2   5      738.62      928.90      5.93 o 
   0   2   5    22033.19    21776.66    113.66 o 
   1   2   5     3777.72     3639.68     18.14 o 
   2   2   5     4889.40     5109.22     24.04 o 
   3   2   5       69.43       61.87      1.59 o 
   4   2   5        1.39        4.56      1.04 o 
   5   2   5      855.07      894.94      5.90 o 
   6   2   5     1668.03     1662.17      9.28 o 
   7   2   5      407.57      502.43      4.00 o 
   8   2   5      910.29      863.14     11.89 o 
   9   2   5      299.39      329.07     10.02 o 
  10   2   5      594.28      603.16     10.55 o 
  11   2   5     1236.39     1228.19     21.14 o 
  12   2   5      463.82      475.64     14.35 o 
  13   2   5       44.14       36.68     12.98 o 
  14   2   5        3.50       -3.95     12.98 o 
  15   2   5        0.48       -6.21     14.11 o 
  16   2   5        6.96        0.00     15.24 o 
 -14   3   5      477.05      458.26     24.27 o 
 -13   3   5      457.34      446.14     16.76 o 
 -12   3   5        7.50       11.32      8.97 o 
 -11   3   5       10.52        6.91      4.29 o 
 -10   3   5     1180.59     1180.73     15.74 o 
  -9   3   5      199.46      206.02      7.19 o 
  -8   3   5      936.86      931.96     13.11 o 
  -7   3   5     1193.16     1208.97     10.19 o 
  -6   3   5      107.13       97.98      2.66 o 
  -5   3   5      441.54      448.48      4.09 o 
  -4   3   5     1136.55     1100.00      7.45 o 
  -3   3   5     1207.47     1069.73      6.69 o 
  -2   3   5    20235.52    20767.12    108.23 o 
  -1   3   5     4015.33     3743.20     18.66 o 
   0   3   5       10.22       20.63      1.58 o 
   1   3   5      955.19      880.24      4.62 o 
   2   3   5     2981.51     3324.57     19.91 o 
   3   3   5     2478.79     2431.30     14.91 o 
   4   3   5     2608.59     2541.27     16.50 o 
   5   3   5     2265.62     2107.28     11.87 o 
   6   3   5      384.44      484.38      4.88 o 
   7   3   5        1.61        7.19      2.59 o 
   8   3   5      604.07      604.82      6.67 o 
   9   3   5     1289.36     1393.86     14.14 o 
  10   3   5      453.32      442.06      8.95 o 
  11   3   5      275.35      279.03     11.15 o 
  12   3   5        6.91       22.01     10.16 o 
  13   3   5       16.80       25.96     11.85 o 
  14   3   5        3.44       12.42     12.42 o 
  15   3   5      451.03      430.61     23.14 o 
  16   3   5       59.03       44.02     15.80 o 
 -14   4   5        4.44        9.64      6.97 o 
 -13   4   5       86.55       75.34      7.33 o 
 -12   4   5       86.63       75.01      7.58 o 
 -11   4   5      218.66      211.11      8.08 o 
 -10   4   5      363.76      396.39     14.37 o 
  -9   4   5       22.78       17.74      9.03 o 
  -8   4   5       63.01       59.79      5.45 o 
  -7   4   5     1985.67     2020.27     18.90 o 
  -6   4   5      216.56      212.99      3.36 o 
  -5   4   5     1777.29     1710.85     10.32 o 
  -4   4   5     1834.30     1882.94     10.37 o 
  -3   4   5       14.95       14.20      1.22 o 
  -2   4   5      150.67      151.40      2.04 o 
  -1   4   5     8688.33     9089.04     46.35 o 
   0   4   5     9922.94     9713.99     53.03 o 
   1   4   5    15388.95    15131.74     88.27 o 
   2   4   5     6089.10     6095.98     35.77 o 
   3   4   5     6202.42     6630.46     38.82 o 
   4   4   5      469.59      495.05      4.20 o 
   5   4   5     1511.64     1622.86      9.49 o 
   6   4   5     3027.77     3097.75     17.06 o 
   7   4   5       21.54       20.52      1.70 o 
   8   4   5      448.43      475.55      4.86 o 
   9   4   5      412.50      424.27      5.80 o 
  10   4   5      305.05      309.92     25.40 o 
  11   4   5       83.17      102.15     11.29 o 
  12   4   5      620.49      576.22     21.45 o 
  13   4   5      557.12      585.81     22.57 o 
  14   4   5       25.28       23.14     12.98 o 
  15   4   5        2.59        2.26     13.54 o 
  16   4   5        9.27        5.08     14.11 o 
 -14   5   5        7.86        6.75      5.76 o 
 -13   5   5      365.54      373.32      8.29 o 
 -12   5   5       77.96       78.15      4.36 o 
 -11   5   5      376.42      381.01      7.93 o 
 -10   5   5      867.00      827.17     13.28 o 
  -9   5   5      459.72      444.03      9.70 o 
  -8   5   5      275.93      298.56      6.70 o 
  -7   5   5      166.62      187.89      5.82 o 
  -6   5   5      488.97      451.68      4.93 o 
  -5   5   5     1441.99     1463.06     10.36 o 
  -4   5   5      941.50      924.75      6.13 o 
  -3   5   5       15.52       12.91      1.11 o 
  -2   5   5     4198.64     3890.62     25.86 o 
  -1   5   5     5275.23     5233.21     31.24 o 
   0   5   5     1475.82     1703.58     11.05 o 
   1   5   5       51.03       59.77      1.69 o 
   2   5   5      492.26      634.63      4.91 o 
   3   5   5     3418.93     3447.74     18.50 o 
   4   5   5    12575.74    12964.19     85.54 o 
   5   5   5     1098.85     1118.44     13.38 o 
   6   5   5       17.13       12.32      1.40 o 
   7   5   5      294.06      272.44      6.04 o 
   8   5   5      760.12      734.06      7.88 o 
   9   5   5      833.79      827.15      9.28 o 
  10   5   5     1033.41     1069.08     13.80 o 
  11   5   5       85.28       86.99     12.42 o 
  12   5   5      332.27      308.71     18.06 o 
  13   5   5       42.63       43.46     12.42 o 
  14   5   5        6.69       15.24     12.42 o 
  15   5   5      658.35      641.68     25.96 o 
  16   5   5      121.94      132.06     18.06 o 
 -13   6   5       62.16       47.62      7.63 o 
 -12   6   5      614.68      638.17     19.55 o 
 -11   6   5        0.31       -4.12      4.47 o 
 -10   6   5       25.20       29.97      3.63 o 
  -9   6   5      198.74      200.21      5.49 o 
  -8   6   5      126.74      116.92      4.73 o 
  -7   6   5      642.66      641.06      7.85 o 
  -6   6   5       19.62       30.06      3.54 o 
  -5   6   5      877.23      780.92      9.80 o 
  -4   6   5     2124.60     2100.94     21.42 o 
  -3   6   5      369.69      352.29      5.07 o 
  -2   6   5       27.23       31.98      1.82 o 
  -1   6   5       20.91       25.52      2.19 o 
   0   6   5        2.32        1.83      1.41 o 
   1   6   5     2893.37     2854.68     17.53 o 
   2   6   5     4024.06     3970.27     25.87 o 
   3   6   5     2659.47     2726.02     16.82 o 
   4   6   5      832.88      983.11      6.36 o 
   5   6   5     1380.88     1295.18      8.87 o 
   6   6   5       69.80       72.85      2.25 o 
   7   6   5     3462.05     3652.65     21.34 o 
   8   6   5      999.57     1006.75      8.56 o 
   9   6   5      302.14      285.80      5.51 o 
  10   6   5      282.70      268.89     10.64 o 
  11   6   5      348.34      322.82     16.37 o 
  12   6   5      503.99      475.76     19.75 o 
  13   6   5     1521.59     1629.89     37.81 o 
  14   6   5       13.67       12.98     12.42 o 
  15   6   5        2.72      -10.16     12.98 o 
  16   6   5        9.73        6.77     14.67 o 
 -13   7   5       16.05       12.98     15.80 o 
 -12   7   5      137.50      128.85     12.57 o 
 -11   7   5       38.81       15.57      9.77 o 
 -10   7   5      487.20      490.98     31.60 o 
  -9   7   5     1385.22     1331.56     24.33 o 
  -8   7   5       50.01       50.56     13.26 o 
  -7   7   5     1687.24     1660.47     25.74 o 
  -6   7   5      191.38      212.55      9.77 o 
  -5   7   5      477.85      505.07      9.30 o 
  -4   7   5      591.01      591.43      8.19 o 
  -3   7   5      937.52      903.34      8.21 o 
  -2   7   5     3268.79     3258.52     20.77 o 
  -1   7   5     1956.89     1891.36     12.57 o 
   0   7   5      203.80      171.78      2.87 o 
   1   7   5      920.52      942.85      7.44 o 
   2   7   5      408.87      357.64      3.34 o 
   3   7   5      203.44      232.41      3.53 o 
   4   7   5     3474.94     3456.97     21.29 o 
   5   7   5      946.44      964.68      7.12 o 
   6   7   5      962.15      954.92      7.75 o 
   7   7   5      568.39      608.77      5.27 o 
   8   7   5     1529.78     1514.84     13.15 o 
   9   7   5      344.78      333.35      6.97 o 
  10   7   5      736.17      762.13     11.89 o 
  11   7   5      621.79      634.40     11.26 o 
  12   7   5        7.60       15.80     10.72 o 
  13   7   5      105.21      104.41     14.11 o 
  14   7   5       88.33       93.12     14.67 o 
  15   7   5      503.23      498.33     23.70 o 
  16   7   5       81.82       81.27     16.37 o 
 -12   8   5      281.22      291.21     22.01 o 
 -11   8   5      186.20      151.81     18.06 o 
 -10   8   5      204.87      196.40     18.06 o 
  -9   8   5      292.94      323.95     20.88 o 
  -8   8   5        5.41        0.01      7.77 o 
  -7   8   5      391.82      394.02     31.89 o 
  -6   8   5      525.74      539.70     13.97 o 
  -5   8   5        1.13       -4.09      4.09 o 
  -4   8   5     1565.42     1509.42     18.02 o 
  -3   8   5     1415.37     1331.85     13.56 o 
  -2   8   5      516.10      520.37      5.90 o 
  -1   8   5      543.25      512.44      5.55 o 
   0   8   5      110.13       81.32      2.33 o 
   1   8   5       48.66       55.85      2.16 o 
   2   8   5      930.03      963.43      7.61 o 
   3   8   5       24.57       24.95      2.03 o 
   4   8   5      418.57      401.92      4.37 o 
   5   8   5      376.65      357.28      4.53 o 
   6   8   5      629.18      601.51      7.15 o 
   7   8   5     1067.21     1112.97      8.22 o 
   8   8   5     3931.37     3948.06     25.01 o 
   9   8   5        9.51       11.71      3.31 o 
  10   8   5       38.59       52.99      5.62 o 
  11   8   5       73.97       72.94      5.20 o 
  12   8   5       12.40       14.11     10.72 o 
  13   8   5     1048.52     1070.04     29.35 o 
  14   8   5       15.24       13.54     13.54 o 
  15   8   5        6.18        2.26     12.98 o 
  16   8   5        0.33        7.90     14.67 o 
 -11   9   5       72.25       81.83     17.50 o 
 -10   9   5       12.49       15.24     14.67 o 
  -9   9   5      488.09      469.55     23.70 o 
  -8   9   5      369.05      360.63     20.88 o 
  -7   9   5      973.06      989.33     29.35 o 
  -6   9   5      300.25      312.66     16.93 o 
  -5   9   5      202.77      180.60     13.54 o 
  -4   9   5      108.57       99.59      6.47 o 
  -3   9   5     1335.36     1341.53     14.05 o 
  -2   9   5       11.85       22.08      3.28 o 
  -1   9   5      227.56      216.67      4.03 o 
   0   9   5       21.10       23.58      3.68 o 
   1   9   5       32.10       25.78      1.82 o 
   2   9   5      970.69      923.28      7.74 o 
   3   9   5     1707.47     1639.31     12.75 o 
   4   9   5      156.32      146.31      3.51 o 
   5   9   5      471.58      468.24      5.29 o 
   6   9   5     1620.12     1592.03     13.09 o 
   7   9   5        7.46        5.79      2.86 o 
   8   9   5      803.79      788.49      8.44 o 
   9   9   5      275.93      258.24      6.20 o 
  10   9   5     1075.34     1062.29     14.31 o 
  11   9   5      427.14      414.28      9.42 o 
  12   9   5       18.30       16.45      6.94 o 
  13   9   5        0.01        1.69     11.85 o 
  14   9   5      284.72      275.41     18.62 o 
  15   9   5        1.60       -1.13     12.98 o 
 -11  10   5       97.01       94.81     18.62 o 
 -10  10   5       57.05       82.96     16.93 o 
  -9  10   5      400.99      348.78     22.57 o 
  -8  10   5      146.11      154.07     15.80 o 
  -7  10   5      117.73       94.81     14.11 o 
  -6  10   5       41.65       36.12     11.85 o 
  -5  10   5      409.39      405.21     19.19 o 
  -4  10   5       48.82       58.26      6.15 o 
  -3  10   5      321.69      322.37      6.98 o 
  -2  10   5      222.89      220.89      6.03 o 
  -1  10   5     1402.78     1303.48     13.20 o 
   0  10   5      295.51      295.39      5.12 o 
   1  10   5      826.44      816.31      6.72 o 
   2  10   5     1512.83     1510.56      9.89 o 
   3  10   5       75.76       68.88      2.90 o 
   4  10   5      337.81      297.99      4.75 o 
   5  10   5       73.11       83.94      2.75 o 
   6  10   5      128.39      121.62      3.61 o 
   7  10   5       38.08       40.34      2.46 o 
   8  10   5     1053.88     1050.29     10.17 o 
   9  10   5        6.41       18.41      4.42 o 
  10  10   5        0.60        6.27      3.99 o 
  11  10   5      153.88      156.36      6.78 o 
  12  10   5        1.04       -5.14      5.35 o 
  13  10   5      158.05      132.06     14.11 o 
  14  10   5      255.65      287.83     19.75 o 
  15  10   5        2.54       -3.39     13.54 o 
 -10  11   5        3.81       -2.26     15.24 o 
  -9  11   5      156.71      161.41     18.06 o 
  -8  11   5      171.11      207.12     18.06 o 
  -7  11   5        0.04        6.21     12.98 o 
  -6  11   5      360.62      355.55     20.32 o 
  -5  11   5        1.13       -1.69     11.29 o 
  -4  11   5      331.62      348.21     18.06 o 
  -3  11   5      386.64      396.75     18.06 o 
  -2  11   5      991.12     1008.46     14.07 o 
  -1  11   5       27.79       21.88      5.02 o 
   0  11   5      921.59      873.18     13.46 o 
   1  11   5      362.96      346.05      5.81 o 
   2  11   5       68.36       70.65      2.61 o 
   3  11   5     1652.59     1682.31     11.81 o 
   4  11   5      102.55       94.41      3.23 o 
   5  11   5      432.44      418.66      5.53 o 
   6  11   5      541.75      578.57      6.92 o 
   7  11   5       93.36       87.83      3.12 o 
   8  11   5     1001.43      991.34      9.98 o 
   9  11   5       84.79       84.71      5.28 o 
  10  11   5       57.75       55.53      4.56 o 
  11  11   5      207.85      209.20     13.39 o 
  12  11   5        2.54       -4.97      7.42 o 
  13  11   5       14.91       11.85     11.85 o 
  14  11   5       98.86       81.83     14.11 o 
  15  11   5       56.13       64.90     14.67 o 
  -9  12   5      128.38      115.69     17.50 o 
  -8  12   5        0.68      -13.54     14.67 o 
  -7  12   5       22.79       17.50     14.11 o 
  -6  12   5       38.48       35.56     13.54 o 
  -5  12   5      290.69      300.81     19.19 o 
  -4  12   5        4.08        3.95     10.72 o 
  -3  12   5      189.30      203.17     14.11 o 
  -2  12   5       70.94       66.98      5.71 o 
  -1  12   5       49.84       35.88      5.16 o 
   0  12   5     1243.00     1178.73     15.07 o 
   1  12   5      757.37      762.94     14.58 o 
   2  12   5      220.87      199.15      5.76 o 
   3  12   5      348.58      333.56      5.45 o 
   4  12   5      218.34      198.02      4.65 o 
   5  12   5       27.66       37.16      2.92 o 
   6  12   5      454.11      460.77      6.58 o 
   7  12   5       51.32       43.22      3.40 o 
   8  12   5      399.26      409.27      8.23 o 
   9  12   5      308.87      305.39      8.25 o 
  10  12   5       83.94       78.30      5.73 o 
  11  12   5        0.44        4.68      5.16 o 
  12  12   5       29.47       33.96      6.01 o 
  13  12   5       20.34       27.65     11.85 o 
  14  12   5       73.20       73.93     13.54 o 
  -8  13   5      311.26      350.47     23.70 o 
  -7  13   5       59.92       56.44     15.24 o 
  -6  13   5        1.21      -11.85     12.98 o 
  -5  13   5       12.36       15.24     12.98 o 
  -4  13   5       10.23        7.90     11.85 o 
  -3  13   5      153.47      165.92     14.11 o 
  -2  13   5      220.99      194.96     16.37 o 
  -1  13   5      884.14      897.70     14.05 o 
   0  13   5      617.83      561.24     15.23 o 
   1  13   5      107.97      110.25      8.96 o 
   2  13   5      328.48      334.44      7.54 o 
   3  13   5      127.32      134.62      4.57 o 
   4  13   5      635.18      642.81      7.85 o 
   5  13   5      234.52      209.21      5.93 o 
   6  13   5      873.58      928.77      9.66 o 
   7  13   5       41.05       32.35      4.72 o 
   8  13   5        1.86        2.31      3.86 o 
   9  13   5      163.99      162.95      6.50 o 
  10  13   5      224.87      232.81      8.02 o 
  11  13   5       13.44        5.74      4.64 o 
  12  13   5        9.62        9.91      6.04 o 
  13  13   5        0.45       -2.26     11.29 o 
  -7  14   5       61.34       95.94     16.93 o 
  -6  14   5       57.18       53.61     15.24 o 
  -5  14   5      412.04      419.89     22.01 o 
  -4  14   5      215.74      206.56     16.93 o 
  -3  14   5       18.50       10.72     11.85 o 
  -2  14   5        3.23       -3.39     11.29 o 
  -1  14   5       27.60       20.14      5.85 o 
   0  14   5      209.68      238.84      7.74 o 
   1  14   5      793.52      859.48     12.00 o 
   2  14   5        0.71       -4.47      4.47 o 
   3  14   5      339.76      364.56      7.94 o 
   4  14   5      181.25      158.35      5.95 o 
   5  14   5        0.26       -3.70      3.70 o 
   6  14   5      402.72      415.48      7.60 o 
   7  14   5       19.27       14.97      4.44 o 
   8  14   5        0.69       -5.59      5.59 o 
   9  14   5      175.89      166.96      8.17 o 
  10  14   5        1.43       -2.18      6.18 o 
  11  14   5        0.07        1.06      5.32 o 
  12  14   5      146.99      164.83      9.15 o 
  -5  15   5        0.41      -12.98     12.98 o 
  -4  15   5        1.92       24.27     12.98 o 
  -3  15   5      185.62      169.31     15.80 o 
  -2  15   5      551.67      582.99     23.14 o 
  -1  15   5      190.82      191.88     11.93 o 
   0  15   5        0.54        5.86      5.32 o 
   1  15   5      235.12      279.52      8.39 o 
   2  15   5        0.46       -2.02      5.04 o 
   3  15   5       36.99       30.23      4.95 o 
   4  15   5       80.36       81.67     10.44 o 
   5  15   5       86.80       82.26      7.62 o 
   6  15   5       74.15       75.40      6.78 o 
   7  15   5        6.68        7.90      5.99 o 
   8  15   5       50.44       51.66      6.78 o 
   9  15   5       12.51       16.98      6.58 o 
  10  15   5      130.67      132.60      8.47 o 
  11  15   5        0.09       -4.22      5.42 o 
  -3  16   5       28.52       20.53     10.71 o 
  -2  16   5      134.48      136.69     11.93 o 
  -1  16   5        8.61       12.37     16.08 o 
   0  16   5       10.78       14.87      5.72 o 
   1  16   5      259.26      306.80      9.55 o 
   2  16   5        4.10        2.58      7.92 o 
   3  16   5       39.41       28.95      6.98 o 
   4  16   5       31.03       35.86      6.78 o 
   5  16   5      120.63      117.99      9.88 o 
   6  16   5       11.69        6.49      6.39 o 
   7  16   5      154.31      187.52     26.81 o 
   8  16   5       47.93       50.08      7.37 o 
   9  16   5       69.40       79.74      7.58 o 
  10  16   5       72.65       72.49      7.77 o 
  -1  17   5      238.98      284.82     20.03 o 
   0  17   5       37.78       48.50     10.01 o 
   1  17   5       14.79       21.70      6.79 o 
   2  17   5        4.86       11.17      7.37 o 
   3  17   5        1.60        0.24      6.98 o 
   4  17   5       58.96       52.08      8.18 o 
   5  17   5      106.64      119.78     16.37 o 
   6  17   5        8.12        0.12      6.58 o 
   7  17   5       39.35       21.45      6.98 o 
   8  17   5       16.13       24.83     10.16 o 
  -6 -17   6        0.06        7.90     16.93 o 
  -5 -17   6      123.93      156.33     20.32 o 
  -4 -17   6        0.26        2.84      3.52 o 
  -3 -17   6       99.94       87.21      4.54 o 
  -2 -17   6      144.38      141.21     10.39 o 
  -1 -17   6       92.94       82.51      8.68 o 
   0 -17   6      145.49      150.56      9.93 o 
  -6 -16   6        1.38       -9.59     15.80 o 
  -5 -16   6      231.30      221.80     21.45 o 
  -4 -16   6       57.56       47.43      6.64 o 
  -3 -16   6        0.10       -2.19      2.95 o 
  -2 -16   6       45.90       52.13      3.71 o 
  -1 -16   6       22.50       26.71      3.82 o 
   0 -16   6        0.26        1.60      5.96 o 
   1 -16   6      310.26      290.23     16.06 o 
   2 -16   6       38.07       35.26      6.72 o 
   3 -16   6        3.09       -1.37      6.83 o 
 -10 -15   6       13.52        7.75      5.29 o 
  -9 -15   6        0.61        3.35      3.03 o 
  -8 -15   6      105.03      101.18      7.01 o 
  -7 -15   6      292.62      315.48     24.27 o 
  -6 -15   6        1.63       -4.51     15.24 o 
  -5 -15   6       12.07        8.47     15.80 o 
  -4 -15   6      110.56      108.98      4.97 o 
  -3 -15   6        5.89        5.02      3.85 o 
  -2 -15   6       38.94       35.54      3.23 o 
  -1 -15   6      582.88      594.73      8.47 o 
   0 -15   6        9.57        6.02      3.70 o 
   1 -15   6       40.13       37.07      5.82 o 
   2 -15   6       28.06       30.02      6.30 o 
   3 -15   6        7.88        8.11      9.26 o 
   4 -15   6      441.53      463.95     10.58 o 
   5 -15   6      211.10      206.74     14.39 o 
 -11 -14   6       14.77       21.11      7.62 o 
 -10 -14   6      264.05      286.69      5.92 o 
  -9 -14   6      723.73      732.88      8.33 o 
  -8 -14   6        1.70       -1.91      3.85 o 
  -7 -14   6        3.82        7.34     13.54 o 
  -6 -14   6       78.24       67.52     10.97 o 
  -5 -14   6       11.67        7.05      9.98 o 
  -4 -14   6      179.49      180.03     18.06 o 
  -3 -14   6       62.95       56.86      6.35 o 
  -2 -14   6      153.75      157.25      4.83 o 
  -1 -14   6       30.66       34.17      3.24 o 
   0 -14   6      130.26      119.86      4.19 o 
   1 -14   6       97.61       87.63      4.29 o 
   2 -14   6      752.87      789.30     13.45 o 
   3 -14   6       29.14       33.32      5.34 o 
   4 -14   6      131.08      123.78      6.69 o 
   5 -14   6       42.86       42.35     10.65 o 
   6 -14   6        0.70        5.72     13.83 o 
   7 -14   6      309.31      365.65     33.02 o 
 -12 -13   6      255.80      262.50     11.96 o 
 -11 -13   6        1.36       -4.25      4.25 o 
 -10 -13   6       80.84       80.93      5.37 o 
  -9 -13   6      128.84      110.81      4.14 o 
  -8 -13   6        4.96        3.53      3.84 o 
  -7 -13   6      366.33      345.03     16.18 o 
  -6 -13   6        9.05       10.30      9.77 o 
  -5 -13   6        5.45       12.55      8.97 o 
  -4 -13   6       85.21      104.95     10.97 o 
  -3 -13   6       16.72       16.93     12.98 o 
  -2 -13   6       76.34       71.68      3.85 o 
  -1 -13   6     1028.72     1028.11      9.43 o 
   0 -13   6      296.35      323.32      5.56 o 
   1 -13   6        3.42        3.86      3.34 o 
   2 -13   6       44.98       36.73      3.97 o 
   3 -13   6      177.23      201.96      8.31 o 
   4 -13   6      221.97      218.33      8.96 o 
   5 -13   6      789.92      838.28     21.01 o 
   6 -13   6      120.46      134.99     12.19 o 
   7 -13   6       58.30       49.84     11.66 o 
   8 -13   6      343.34      359.61     16.95 o 
 -13 -12   6        1.12        9.16      8.20 o 
 -12 -12   6       28.71       20.14      6.07 o 
 -11 -12   6       14.56       18.58      5.40 o 
 -10 -12   6      126.46      117.77      5.04 o 
  -9 -12   6      119.88      113.59      4.89 o 
  -8 -12   6       79.88       73.26      3.75 o 
  -7 -12   6       85.89       83.12      3.83 o 
  -6 -12   6      616.36      679.70     18.95 o 
  -5 -12   6       13.33       -5.18      8.57 o 
  -4 -12   6       25.45       42.32      8.75 o 
  -3 -12   6     1560.69     1626.32     28.73 o 
  -2 -12   6       68.21       61.72      3.09 o 
  -1 -12   6       38.07       29.48      3.81 o 
   0 -12   6      457.81      451.06      6.22 o 
   1 -12   6      153.62      148.78      4.17 o 
   2 -12   6      757.22      773.49      8.25 o 
   3 -12   6       86.66       81.77      4.52 o 
   4 -12   6      181.66      180.47      5.78 o 
   5 -12   6        6.95       12.07      4.57 o 
   6 -12   6       84.11       90.17      9.18 o 
   7 -12   6      341.47      340.63     14.75 o 
   8 -12   6      453.82      435.29     15.76 o 
   9 -12   6        7.42       -4.51     13.54 o 
 -13 -11   6        5.19        2.78      6.34 o 
 -12 -11   6      297.43      329.21     12.73 o 
 -11 -11   6      128.27      119.55      6.59 o 
 -10 -11   6       20.33       15.74      3.53 o 
  -9 -11   6       26.39       21.38      3.14 o 
  -8 -11   6      215.16      208.49      5.90 o 
  -7 -11   6       77.54       70.84      7.25 o 
  -6 -11   6      579.92      601.09     17.16 o 
  -5 -11   6       13.74       11.42      8.17 o 
  -4 -11   6      132.94      132.91      9.59 o 
  -3 -11   6       83.34       75.90      8.97 o 
  -2 -11   6      750.05      723.71     17.36 o 
  -1 -11   6     1550.46     1483.85     18.79 o 
   0 -11   6     1054.56     1030.63      8.37 o 
   1 -11   6      178.02      177.31      3.81 o 
   2 -11   6        0.35       -0.84      3.11 o 
   3 -11   6      163.67      154.46      5.99 o 
   4 -11   6      639.83      682.77     12.71 o 
   5 -11   6      323.19      326.94      9.27 o 
   6 -11   6      268.77      279.36     16.93 o 
   7 -11   6       11.59       18.91      8.78 o 
   8 -11   6       50.90       43.48      9.77 o 
   9 -11   6        1.00       -0.06      9.55 o 
  10 -11   6       12.31       12.79     10.17 o 
 -14 -10   6      144.01      155.95     11.53 o 
 -13 -10   6        1.13       -2.03      5.27 o 
 -12 -10   6      137.60      139.63      7.41 o 
 -11 -10   6       65.65       61.53      5.89 o 
 -10 -10   6       13.87        6.22      3.39 o 
  -9 -10   6      232.36      218.44      6.61 o 
  -8 -10   6      289.83      273.77      6.04 o 
  -7 -10   6      117.64      115.57      4.87 o 
  -6 -10   6       16.28       25.14      7.71 o 
  -5 -10   6      888.67      886.28     24.83 o 
  -4 -10   6       10.25        0.14      7.37 o 
  -3 -10   6     1762.97     1701.82     27.93 o 
  -2 -10   6     1577.30     1529.06     25.72 o 
  -1 -10   6      508.25      463.57      9.68 o 
   0 -10   6      139.54      112.71      6.93 o 
   1 -10   6       68.28       50.78      2.51 o 
   2 -10   6      876.26      909.43      8.37 o 
   3 -10   6     2081.66     2089.83     15.86 o 
   4 -10   6      202.05      206.15      7.33 o 
   5 -10   6       30.13       32.67      5.02 o 
   6 -10   6      161.90      155.20     12.98 o 
   7 -10   6       65.47       64.90     12.42 o 
   8 -10   6      777.92      809.86     27.65 o 
   9 -10   6       36.35       33.86      9.58 o 
  10 -10   6      122.78      126.98     11.57 o 
  11 -10   6       27.65       37.95     12.42 o 
 -14  -9   6       68.62       55.04     10.01 o 
 -13  -9   6      193.64      203.20      8.40 o 
 -12  -9   6      139.60      162.41      6.49 o 
 -11  -9   6      227.76      212.00      6.98 o 
 -10  -9   6        1.85        0.63      3.11 o 
  -9  -9   6       16.57       17.29      2.86 o 
  -8  -9   6      370.96      369.16      5.35 o 
  -7  -9   6       65.95       61.27      3.76 o 
  -6  -9   6       41.05       30.76      2.48 o 
  -5  -9   6     2857.61     2809.73     40.50 o 
  -4  -9   6      121.58      116.07     14.96 o 
  -3  -9   6       79.00       86.88      7.37 o 
  -2  -9   6     1269.72     1272.87     28.78 o 
  -1  -9   6      727.46      704.58     16.13 o 
   0  -9   6     2702.72     2710.86     21.40 o 
   1  -9   6     1709.15     1691.80     12.39 o 
   2  -9   6      618.53      624.31      6.43 o 
   3  -9   6      801.88      814.46      7.16 o 
   4  -9   6       35.26       32.62      5.03 o 
   5  -9   6      620.26      638.62     10.68 o 
   6  -9   6     1275.99     1315.84     25.75 o 
   7  -9   6        3.70       -1.69     10.16 o 
   8  -9   6        1.07      -10.72     10.72 o 
   9  -9   6      231.61      218.41     16.93 o 
  10  -9   6       81.14       51.36     14.11 o 
  11  -9   6      148.78      119.93     11.97 o 
  12  -9   6      593.06      626.58     31.89 o 
 -15  -8   6       17.47       37.81     14.11 o 
 -14  -8   6       43.69       48.22      9.88 o 
 -13  -8   6       83.07       75.85      9.63 o 
 -12  -8   6      138.24      152.61      6.34 o 
 -11  -8   6      270.23      279.86      7.69 o 
 -10  -8   6      973.20      991.20     16.21 o 
  -9  -8   6       24.93       23.79      2.90 o 
  -8  -8   6      287.82      274.22      4.57 o 
  -7  -8   6      426.02      376.34      4.73 o 
  -6  -8   6     1292.60     1227.82     11.69 o 
  -5  -8   6      878.94      908.49     21.73 o 
  -4  -8   6      333.08      307.05     10.77 o 
  -3  -8   6     4142.29     4108.04     54.46 o 
  -2  -8   6       39.57       41.02     11.29 o 
  -1  -8   6      116.05      101.64      4.70 o 
   0  -8   6      106.41      105.84      5.05 o 
   1  -8   6       12.53        9.28      1.71 o 
   2  -8   6      611.06      571.41      5.81 o 
   3  -8   6      430.19      468.04      6.10 o 
   4  -8   6      603.79      585.90      8.30 o 
   5  -8   6        0.14        0.66      3.04 o 
   6  -8   6        0.77       -3.50      3.50 o 
   7  -8   6      464.92      442.49     11.53 o 
   8  -8   6       23.87       11.85     11.29 o 
   9  -8   6      651.00      603.31     23.70 o 
  10  -8   6      273.72      252.27     18.06 o 
  11  -8   6        7.46        5.08     14.11 o 
  12  -8   6      239.02      249.17     14.37 o 
  13  -8   6       16.27       16.26     11.37 o 
 -15  -7   6        4.29       13.54     13.54 o 
 -14  -7   6       13.96       19.33      9.72 o 
 -13  -7   6      390.02      397.17     14.62 o 
 -12  -7   6       87.72       87.54      5.76 o 
 -11  -7   6      295.81      294.41     10.26 o 
 -10  -7   6      437.59      422.06      8.41 o 
  -9  -7   6      134.96      122.95      3.66 o 
  -8  -7   6     2118.96     2218.01     16.13 o 
  -7  -7   6     1540.33     1534.17     11.40 o 
  -6  -7   6       19.56       15.12      3.71 o 
  -5  -7   6     2359.24     2289.84     20.55 o 
  -4  -7   6      170.50      171.01      5.55 o 
  -3  -7   6     1431.18     1340.82     21.35 o 
  -2  -7   6     1259.83     1166.44     19.35 o 
  -1  -7   6       21.08       29.64      6.85 o 
   0  -7   6     2567.30     2434.21     21.46 o 
   1  -7   6     4233.33     4232.01     28.42 o 
   2  -7   6        4.19        4.15      1.89 o 
   3  -7   6      192.13      180.22      3.40 o 
   4  -7   6      345.34      344.15      4.30 o 
   5  -7   6      774.71      770.10      9.11 o 
   6  -7   6     1081.23     1108.25     12.29 o 
   7  -7   6      616.56      606.57     21.16 o 
   8  -7   6       35.48       36.12     10.16 o 
   9  -7   6      659.69      625.88     23.14 o 
  10  -7   6      245.23      233.65     17.50 o 
  11  -7   6      142.92      121.90     15.80 o 
  12  -7   6      984.18      903.55     29.91 o 
  13  -7   6       39.84       40.16     20.32 o 
 -15  -6   6      341.30      344.83     22.01 o 
 -14  -6   6      222.44      214.59     20.60 o 
 -13  -6   6       44.07       48.41      9.15 o 
 -12  -6   6       19.34       19.58      5.16 o 
 -11  -6   6      185.76      198.47      6.91 o 
 -10  -6   6     1155.66     1192.90     13.76 o 
  -9  -6   6       19.24       15.59      3.22 o 
  -8  -6   6      817.45      801.31      8.55 o 
  -7  -6   6      610.22      624.15      6.19 o 
  -6  -6   6       10.10       15.97      1.75 o 
  -5  -6   6      275.07      248.75      4.82 o 
  -4  -6   6     3524.13     3465.91     77.04 o 
  -3  -6   6      191.39      227.03      9.08 o 
  -2  -6   6     1255.04     1372.53     15.09 o 
  -1  -6   6     1060.97     1135.80     13.19 o 
   0  -6   6      515.96      446.56      5.95 o 
   1  -6   6      228.89      230.74      3.24 o 
   2  -6   6     1191.73     1236.31      8.76 o 
   3  -6   6      154.50      136.64      2.81 o 
   4  -6   6     1899.40     1891.41     13.69 o 
   5  -6   6      325.12      303.84      4.60 o 
   6  -6   6        1.99        5.17      3.15 o 
   7  -6   6     1719.21     1708.42     24.25 o 
   8  -6   6      219.38      221.23     15.80 o 
   9  -6   6     1862.28     1859.58     40.63 o 
  10  -6   6      563.33      546.87     21.45 o 
  11  -6   6      115.12      120.77     15.80 o 
  12  -6   6       18.04       22.57     14.67 o 
  13  -6   6       84.60       80.70     15.80 o 
  14  -6   6       48.41       53.92     11.97 o 
 -15  -5   6        6.39       20.32     13.54 o 
 -14  -5   6        0.10       -1.13      9.18 o 
 -13  -5   6      128.57      131.04     16.65 o 
 -12  -5   6      219.45      209.40     10.97 o 
 -11  -5   6      140.72      126.53      5.71 o 
 -10  -5   6      831.02      830.30     14.58 o 
  -9  -5   6      268.19      274.71     11.97 o 
  -8  -5   6     1108.72     1136.36      8.78 o 
  -7  -5   6     1894.94     1995.90     14.50 o 
  -6  -5   6     1209.86     1226.61      9.34 o 
  -5  -5   6     2921.04     2844.68     20.92 o 
  -4  -5   6     2315.51     2504.77     27.91 o 
  -3  -5   6      276.48      315.14      6.04 o 
  -2  -5   6       23.18       33.20      3.88 o 
  -1  -5   6     1499.53     1584.01     20.06 o 
   0  -5   6     1044.64     1143.03     15.08 o 
   1  -5   6     3829.06     3810.48     23.05 o 
   2  -5   6       68.01       65.21      1.95 o 
   3  -5   6      494.90      529.76      4.61 o 
   4  -5   6      621.84      575.83      6.93 o 
   5  -5   6     7263.04     7262.30     43.77 o 
   6  -5   6     3252.70     3275.09     22.87 o 
   7  -5   6     2466.12     2419.20     25.93 o 
   8  -5   6      844.70      815.63     16.35 o 
   9  -5   6       29.10       23.06      7.15 o 
  10  -5   6       50.27       43.15      8.17 o 
  11  -5   6        0.27       -7.90      7.98 o 
  12  -5   6      298.48      288.10     14.16 o 
  13  -5   6      853.20      894.91     21.15 o 
  14  -5   6       73.44       79.04     11.03 o 
 -15  -4   6      384.21      366.27     22.01 o 
 -14  -4   6        0.78        0.56     13.54 o 
 -13  -4   6      168.09      169.60     11.17 o 
 -12  -4   6        0.22       -3.27      7.77 o 
 -11  -4   6       15.77       14.67      7.58 o 
 -10  -4   6     1125.02     1163.03     25.58 o 
  -9  -4   6      717.67      732.85     10.07 o 
  -8  -4   6      383.81      380.47      4.40 o 
  -7  -4   6     1213.23     1208.66      8.29 o 
  -6  -4   6       30.51       29.64      2.12 o 
  -5  -4   6       92.82       96.01      2.73 o 
  -4  -4   6     8433.31     8587.82     60.18 o 
  -3  -4   6      978.92      946.97      8.08 o 
  -2  -4   6     2011.07     2211.77     22.89 o 
  -1  -4   6     4840.62     4990.22     48.53 o 
   0  -4   6     1213.38     1069.19      8.72 o 
   1  -4   6     7197.69     8035.06     47.76 o 
   2  -4   6      447.04      454.10      5.55 o 
   3  -4   6     1465.36     1582.49      9.61 o 
   4  -4   6      631.89      644.01      5.33 o 
   5  -4   6      862.62      831.92      6.62 o 
   6  -4   6       18.43       12.12      2.69 o 
   7  -4   6     4784.34     4861.06     40.77 o 
   8  -4   6       59.11       55.38      4.78 o 
   9  -4   6       89.14       85.22     12.42 o 
  10  -4   6     1181.22     1219.52     21.94 o 
  11  -4   6       75.21       63.15     13.54 o 
  12  -4   6      220.53      207.35     11.77 o 
  13  -4   6        7.86        7.62      9.98 o 
  14  -4   6       37.74       28.78     15.52 o 
  15  -4   6      264.81      265.85     12.27 o 
 -15  -3   6        4.09       -2.26     14.11 o 
 -14  -3   6       20.51        7.90     13.54 o 
 -13  -3   6      337.94      344.69     14.53 o 
 -12  -3   6     1382.37     1402.42     24.70 o 
 -11  -3   6       26.89       38.23      7.58 o 
 -10  -3   6      838.58      871.93     13.36 o 
  -9  -3   6      180.32      154.29      6.41 o 
  -8  -3   6      400.70      405.96      6.07 o 
  -7  -3   6      107.71      137.26      3.08 o 
  -6  -3   6     1012.83     1103.53      8.57 o 
  -5  -3   6     1864.44     1854.04     14.00 o 
  -4  -3   6      658.78      823.21      6.77 o 
  -3  -3   6     4749.45     5291.01     54.33 o 
  -2  -3   6      294.69      339.06      5.21 o 
  -1  -3   6    12123.83    12631.60    132.85 o 
   0  -3   6     3378.53     3484.62     29.17 o 
   1  -3   6      783.54      920.12      8.41 o 
   2  -3   6     1140.11     1349.30      7.82 o 
   3  -3   6      112.16       99.35      2.24 o 
   4  -3   6      164.21      132.96      3.32 o 
   5  -3   6    11585.33    12282.19     78.17 o 
   6  -3   6        0.03        0.28      1.25 o 
   7  -3   6     4455.71     4562.83     28.71 o 
   8  -3   6     1269.05     1287.58     10.77 o 
   9  -3   6       55.50       44.34      3.06 o 
  10  -3   6       34.36       33.90      5.70 o 
  11  -3   6      262.52      272.61      6.61 o 
  12  -3   6      631.02      640.27      9.40 o 
  13  -3   6      560.98      520.26     13.44 o 
  14  -3   6      161.59      160.35      8.39 o 
  15  -3   6      239.07      259.16     11.94 o 
 -15  -2   6      367.60      440.21     23.70 o 
 -14  -2   6       53.67       43.46     14.67 o 
 -13  -2   6      193.54      206.17     18.34 o 
 -12  -2   6        5.76       -8.19     11.29 o 
 -11  -2   6      128.87      122.28      9.18 o 
 -10  -2   6      561.48      555.96     12.34 o 
  -9  -2   6      270.80      313.59      9.53 o 
  -8  -2   6      973.88     1004.24     10.95 o 
  -7  -2   6     4590.14     4678.55     31.12 o 
  -6  -2   6       24.61       31.00      1.80 o 
  -5  -2   6      684.49      706.53      6.43 o 
  -4  -2   6     2531.97     2530.67     16.92 o 
  -3  -2   6     7883.16     7897.03     54.48 o 
  -2  -2   6     3452.70     3386.57     26.42 o 
  -1  -2   6     6538.68     6757.68    180.69 o 
   0  -2   6     4729.16     4897.02     37.81 o 
   1  -2   6     1809.34     2075.35     12.05 o 
   2  -2   6    22583.32    24654.24    129.64 o 
   3  -2   6     8339.76     8643.06     44.99 o 
   4  -2   6     2165.28     2213.57     11.99 o 
   5  -2   6     2936.55     2831.21     14.62 o 
   6  -2   6       11.54        1.38      1.60 o 
   7  -2   6      108.55      126.27      2.92 o 
   8  -2   6      794.19      808.39      6.92 o 
   9  -2   6      334.24      333.49      6.44 o 
  10  -2   6      977.74      947.88     13.37 o 
  11  -2   6       16.72       12.99      5.11 o 
  12  -2   6       46.54       50.04      5.86 o 
  13  -2   6       11.45       12.85      4.61 o 
  14  -2   6      230.22      222.19      9.51 o 
  15  -2   6      101.86      107.19      7.63 o 
 -15  -1   6       32.18       28.22     15.24 o 
 -14  -1   6       15.59        8.47     14.11 o 
 -13  -1   6        8.05       11.24     13.54 o 
 -12  -1   6      551.99      557.50     15.76 o 
 -11  -1   6     1102.46     1123.09     29.35 o 
 -10  -1   6      196.31      216.15     15.24 o 
  -9  -1   6        3.06        4.32      5.37 o 
  -8  -1   6      351.78      367.79      5.94 o 
  -7  -1   6      199.47      175.59      3.60 o 
  -6  -1   6     5515.54     5667.67     32.00 o 
  -5  -1   6       93.48       96.21      2.55 o 
  -4  -1   6       99.09      101.38      2.79 o 
  -3  -1   6     1956.30     2191.30     14.57 o 
  -2  -1   6     7247.67     7545.79     43.93 o 
  -1  -1   6     1017.30      897.28      6.39 o 
   0  -1   6     8064.29     7657.82     42.61 o 
   1  -1   6      274.13      265.77      4.11 o 
   2  -1   6     2953.03     3144.12     16.51 o 
   3  -1   6     1594.57     1557.60      7.81 o 
   4  -1   6     2605.45     3081.16     15.05 o 
   5  -1   6     5352.18     5430.64     27.13 o 
   6  -1   6      160.40      142.11      3.07 o 
   7  -1   6     1421.32     1453.24      9.56 o 
   8  -1   6     3887.50     4037.12     25.38 o 
   9  -1   6       43.39       37.69      3.07 o 
  10  -1   6       77.41       82.69      7.98 o 
  11  -1   6      640.17      661.14     15.95 o 
  12  -1   6      183.31      185.62     15.98 o 
  13  -1   6      501.09      502.74     16.36 o 
  14  -1   6      343.95      317.40     15.56 o 
  15  -1   6       52.22       52.87     11.17 o 
  16  -1   6      193.16      188.48     10.59 o 
 -15   0   6      264.57      280.49     21.45 o 
 -14   0   6     1047.56     1020.94     32.73 o 
 -13   0   6      256.72      228.57     18.06 o 
 -12   0   6      482.32      475.76     20.32 o 
 -11   0   6        1.95       12.98     11.29 o 
 -10   0   6      197.99      173.24      9.15 o 
  -9   0   6       42.08       41.26      4.65 o 
  -8   0   6     1530.21     1553.76     34.47 o 
  -7   0   6       99.87       91.36      3.57 o 
  -6   0   6       11.10       10.48      2.31 o 
  -5   0   6     1077.58      996.78      8.01 o 
  -4   0   6     3775.18     3906.16     23.72 o 
  -3   0   6     6763.95     6435.68     35.56 o 
  -2   0   6     4030.23     3792.60     24.36 o 
  -1   0   6     5808.52     5773.89     33.42 o 
   0   0   6        2.42        4.81      0.68 o 
   1   0   6     1209.53     1162.65      7.70 o 
   2   0   6     1010.34      929.46      5.28 o 
   3   0   6     6502.13     6361.73     35.30 o 
   4   0   6      133.63      176.23      2.22 o 
   5   0   6     1536.38     1489.52      9.51 o 
   6   0   6      656.55      774.96      5.90 o 
   7   0   6      297.49      276.93      3.65 o 
   8   0   6       12.87       21.96      1.90 o 
   9   0   6      519.76      554.04      6.39 o 
  10   0   6     1291.10     1284.88     13.56 o 
  11   0   6     1121.65     1172.84     20.95 o 
  12   0   6       96.54       98.45      9.15 o 
  13   0   6        0.25        4.54     11.01 o 
  14   0   6     1340.58     1339.99     25.74 o 
  15   0   6       40.41       50.79     15.80 o 
  16   0   6      201.36      211.64     20.88 o 
 -15   1   6        0.53       -3.95     15.80 o 
 -14   1   6        6.55       23.14     14.11 o 
 -13   1   6       84.96       88.61     15.24 o 
 -12   1   6      130.31      143.91     15.24 o 
 -11   1   6      403.07      415.05     33.30 o 
 -10   1   6      116.24      135.09      9.31 o 
  -9   1   6      245.90      253.32     11.37 o 
  -8   1   6       85.08       75.52      5.87 o 
  -7   1   6     1551.17     1569.20     11.75 o 
  -6   1   6     5446.77     5811.76     34.85 o 
  -5   1   6     9264.27     9720.64     57.19 o 
  -4   1   6       62.47       52.90      1.36 o 
  -3   1   6     3087.77     3185.78     16.31 o 
  -2   1   6     1319.52     1217.53      6.94 o 
  -1   1   6     1903.43     1830.22     10.15 o 
   0   1   6     2733.24     2565.49     13.85 o 
   1   1   6       96.94       81.04      1.56 o 
   2   1   6      540.68      567.03      3.78 o 
   3   1   6      196.85      156.11      3.04 o 
   4   1   6        1.06       22.92      1.99 o 
   5   1   6     3105.61     3331.22     18.04 o 
   6   1   6      216.57      183.18      2.48 o 
   7   1   6      126.69      158.65      2.51 o 
   8   1   6     1315.07     1394.91      9.20 o 
   9   1   6      113.42      113.44      3.75 o 
  10   1   6      476.03      485.35      7.27 o 
  11   1   6     2824.96     2859.57     38.91 o 
  12   1   6      701.36      722.89     17.15 o 
  13   1   6       10.00        7.58      8.35 o 
  14   1   6      425.58      409.39     15.76 o 
  15   1   6      199.05      217.28     19.19 o 
  16   1   6      168.34      163.10     18.62 o 
 -15   2   6        0.71       -8.47     15.80 o 
 -14   2   6      301.76      281.62     21.45 o 
 -13   2   6      471.54      448.11     23.70 o 
 -12   2   6       12.85        5.36      8.38 o 
 -11   2   6        3.49        3.10     11.57 o 
 -10   2   6       34.71       26.38      7.77 o 
  -9   2   6       11.93       14.41      3.82 o 
  -8   2   6     4685.70     4730.79     37.78 o 
  -7   2   6     1950.04     1926.42     14.27 o 
  -6   2   6       74.84       61.57      2.06 o 
  -5   2   6      155.46      131.33      2.49 o 
  -4   2   6       48.37       45.92      1.54 o 
  -3   2   6     1615.37     1415.17      9.01 o 
  -2   2   6     7251.87     7064.56     37.11 o 
  -1   2   6       22.55       63.62      3.07 o 
   0   2   6      555.63      528.20      3.88 o 
   1   2   6     7838.12     7906.52     41.11 o 
   2   2   6      566.37      573.38      3.50 o 
   3   2   6     8018.48     8171.85     40.11 o 
   4   2   6     4454.89     4819.00     25.18 o 
   5   2   6      828.89      805.06      4.99 o 
   6   2   6       14.29       19.58      1.88 o 
   7   2   6      664.59      769.66      6.03 o 
   8   2   6     1258.78     1308.70     11.09 o 
   9   2   6     3934.31     3993.64     34.27 o 
  10   2   6      133.54      118.52      7.77 o 
  11   2   6     1346.33     1314.41     21.95 o 
  12   2   6      191.37      197.17     11.29 o 
  13   2   6        9.77       11.29     12.42 o 
  14   2   6      400.18      406.91     22.01 o 
  15   2   6      275.57      266.94     19.75 o 
  16   2   6       50.03       60.95     16.93 o 
 -14   3   6        0.13       -1.13     14.11 o 
 -13   3   6      316.21      333.53     29.06 o 
 -12   3   6        6.16        5.15      9.15 o 
 -11   3   6      493.19      487.60     15.76 o 
 -10   3   6      418.59      420.55      9.03 o 
  -9   3   6       65.68       57.62      4.85 o 
  -8   3   6        3.53        7.95      3.38 o 
  -7   3   6      808.88      798.83      7.61 o 
  -6   3   6     1190.01     1207.04      9.93 o 
  -5   3   6     3445.67     3394.95     23.45 o 
  -4   3   6     1137.65     1032.60      7.31 o 
  -3   3   6      988.12      925.34      6.13 o 
  -2   3   6        5.25       40.60      1.86 o 
  -1   3   6      740.80      754.26      5.85 o 
   0   3   6     3104.62     3188.07     16.17 o 
   1   3   6    18898.60    19475.52     91.07 o 
   2   3   6      566.13      634.66      3.88 o 
   3   3   6     8086.37     8599.63     44.12 o 
   4   3   6    10445.61    11328.40     66.00 o 
   5   3   6      142.58      138.90      2.47 o 
   6   3   6     1504.11     1548.40     11.40 o 
   7   3   6     3127.91     3086.17     23.74 o 
   8   3   6      209.24      203.79      4.88 o 
   9   3   6      140.30      161.38      4.93 o 
  10   3   6      853.37      889.49     14.75 o 
  11   3   6      388.58      378.07     11.97 o 
  12   3   6      991.02      982.56     28.22 o 
  13   3   6       45.48       35.56     12.42 o 
  14   3   6       59.78       49.66     13.54 o 
  15   3   6       92.06      106.67     16.37 o 
  16   3   6       14.97        9.59     14.67 o 
 -14   4   6       65.19       49.20      7.44 o 
 -13   4   6      548.08      546.28     12.87 o 
 -12   4   6        6.37        2.82      9.58 o 
 -11   4   6       99.69       94.24      7.18 o 
 -10   4   6      594.59      551.58     16.16 o 
  -9   4   6       28.35       33.84      7.77 o 
  -8   4   6     2468.01     2411.61     33.72 o 
  -7   4   6     1205.09     1222.22     21.24 o 
  -6   4   6     1886.10     1812.64     12.67 o 
  -5   4   6      627.87      640.21      5.33 o 
  -4   4   6      241.06      238.53      2.86 o 
  -3   4   6      452.57      432.72      3.47 o 
  -2   4   6     4636.94     4538.96     22.96 o 
  -1   4   6     3608.75     4198.00     40.76 o 
   0   4   6     3927.45     4147.86     21.52 o 
   1   4   6     1103.49     1094.70      9.05 o 
   2   4   6     2551.94     2470.35     13.55 o 
   3   4   6     1030.14     1034.31      6.75 o 
   4   4   6     4464.81     4573.60     27.37 o 
   5   4   6      248.02      204.24      3.16 o 
   6   4   6      129.35      160.72      2.80 o 
   7   4   6      231.54      210.15      3.34 o 
   8   4   6      500.84      492.49      5.32 o 
   9   4   6      455.12      477.31      6.55 o 
  10   4   6      890.16      930.01     13.06 o 
  11   4   6        3.83        2.82      9.03 o 
  12   4   6     1079.37     1160.90     30.48 o 
  13   4   6       45.57       44.02     11.29 o 
  14   4   6       71.62       98.76     14.67 o 
  15   4   6      109.72       85.22     15.80 o 
  16   4   6       23.23       19.19     14.67 o 
 -13   5   6       36.02       26.16      4.98 o 
 -12   5   6      564.37      540.62      9.27 o 
 -11   5   6       27.03       31.79      6.04 o 
 -10   5   6      727.35      740.87     13.00 o 
  -9   5   6      126.55      118.11      6.34 o 
  -8   5   6       76.16       65.94      7.83 o 
  -7   5   6      240.66      245.18      5.24 o 
  -6   5   6      187.97      145.98      3.36 o 
  -5   5   6     2161.10     2128.30     13.10 o 
  -4   5   6     3112.00     3045.57     17.92 o 
  -3   5   6      865.73      870.73      5.97 o 
  -2   5   6      978.24      962.50      8.30 o 
  -1   5   6      233.78      239.01      3.60 o 
   0   5   6      557.70      532.66      4.60 o 
   1   5   6     8725.20     8742.00     51.24 o 
   2   5   6       23.73       16.06      1.30 o 
   3   5   6        7.29        9.58      1.44 o 
   4   5   6     2351.45     2887.41     16.64 o 
   5   5   6      142.80      153.38      2.61 o 
   6   5   6      591.04      549.91      4.96 o 
   7   5   6     7695.90     7522.95     41.71 o 
   8   5   6      341.34      345.14      5.28 o 
   9   5   6        3.45        3.05      2.79 o 
  10   5   6        2.54        3.32      5.01 o 
  11   5   6        8.36       14.60      5.53 o 
  12   5   6      569.64      602.18     22.01 o 
  13   5   6      661.74      618.54     22.01 o 
  14   5   6      211.91      205.99     16.93 o 
  15   5   6       40.18       56.44     15.24 o 
  16   5   6       65.22       72.80     15.80 o 
 -13   6   6      287.34      287.50     15.36 o 
 -12   6   6      398.38      399.45     27.09 o 
 -11   6   6        2.58       -2.02      3.67 o 
 -10   6   6      774.43      760.44      9.76 o 
  -9   6   6      275.17      236.68      6.13 o 
  -8   6   6     1804.56     1752.35     18.65 o 
  -7   6   6     1064.46     1038.17     12.38 o 
  -6   6   6        6.51       10.05      1.98 o 
  -5   6   6       97.90      132.42      3.37 o 
  -4   6   6        8.69       16.58      3.05 o 
  -3   6   6     1083.93      956.34     10.13 o 
  -2   6   6      834.91      861.26      8.53 o 
  -1   6   6     1575.36     1546.24     10.59 o 
   0   6   6       10.86        4.69      1.51 o 
   1   6   6      987.17     1039.60      6.96 o 
   2   6   6     3199.36     2978.04     17.17 o 
   3   6   6     1117.01     1218.82      8.88 o 
   4   6   6     2007.67     1945.81     12.72 o 
   5   6   6     9487.16     9493.87     56.13 o 
   6   6   6       60.60       68.90      2.48 o 
   7   6   6       45.85       54.50      2.45 o 
   8   6   6       53.08       45.58      2.86 o 
   9   6   6      923.20      899.39      9.47 o 
  10   6   6     1960.81     1963.56     17.00 o 
  11   6   6       84.69       70.55      6.47 o 
  12   6   6      529.49      538.40     20.88 o 
  13   6   6        0.22       -5.08     11.85 o 
  14   6   6       51.25       37.81     13.54 o 
  15   6   6       93.29       87.48     15.24 o 
  16   6   6       97.61      126.42     16.93 o 
 -12   7   6       25.82       33.08     21.16 o 
 -11   7   6       31.68       19.11     10.35 o 
 -10   7   6      940.01      963.40     21.54 o 
  -9   7   6      120.19      130.72     17.78 o 
  -8   7   6        0.66       -1.65      7.37 o 
  -7   7   6        1.16        3.95      6.98 o 
  -6   7   6      282.58      260.63     12.98 o 
  -5   7   6       48.70       27.45      6.43 o 
  -4   7   6     2519.45     2445.26     26.04 o 
  -3   7   6      486.61      463.21      6.60 o 
  -2   7   6       10.36       19.27      2.14 o 
  -1   7   6      562.50      527.26      5.10 o 
   0   7   6     1972.48     1928.67     15.46 o 
   1   7   6      946.60      938.75      7.04 o 
   2   7   6      737.91      676.57      5.51 o 
   3   7   6       18.76       13.49      1.55 o 
   4   7   6      209.26      217.91      3.95 o 
   5   7   6       55.20       54.84      2.02 o 
   6   7   6       16.17        9.34      1.81 o 
   7   7   6     8701.81     8651.41     51.27 o 
   8   7   6     2068.27     2046.84     16.38 o 
   9   7   6      255.54      257.58      7.07 o 
  10   7   6      490.57      499.17     11.11 o 
  11   7   6      331.21      323.95     16.93 o 
  12   7   6       31.37       24.27     11.29 o 
  13   7   6      527.17      509.62     21.45 o 
  14   7   6      163.15      187.93     16.37 o 
  15   7   6       46.04       56.44     14.67 o 
  16   7   6       26.67       21.45     14.67 o 
 -12   8   6      354.88      362.32     24.83 o 
 -11   8   6      274.93      279.36     21.45 o 
 -10   8   6      218.97      252.27     19.75 o 
  -9   8   6      530.16      524.19     26.53 o 
  -8   8   6        0.95       -3.98      8.17 o 
  -7   8   6      204.96      215.13     10.57 o 
  -6   8   6     1202.21     1231.70     21.54 o 
  -5   8   6        6.83        2.54      9.31 o 
  -4   8   6     1175.79     1128.87     14.89 o 
  -3   8   6     4139.94     3787.24     33.15 o 
  -2   8   6      689.23      673.01      7.51 o 
  -1   8   6     2372.09     2382.44     24.48 o 
   0   8   6       12.90        5.47      2.04 o 
   1   8   6        1.95        2.93      1.68 o 
   2   8   6     4588.58     4471.44     29.15 o 
   3   8   6      218.40      202.28      3.26 o 
   4   8   6     1884.78     1994.70     12.27 o 
   5   8   6     1948.17     1937.35     16.10 o 
   6   8   6     1365.76     1378.69      9.60 o 
   7   8   6      357.15      318.38      4.16 o 
   8   8   6       13.37       26.76      4.10 o 
   9   8   6       39.25       25.46      3.69 o 
  10   8   6      145.39      137.31      6.04 o 
  11   8   6      404.43      391.17      9.70 o 
  12   8   6       33.23       28.78     10.72 o 
  13   8   6        6.94       13.54     12.42 o 
  14   8   6      163.76      167.05     15.80 o 
  15   8   6        9.68       25.40     13.54 o 
  16   8   6      330.41      343.13     23.70 o 
 -11   9   6       29.45       20.32     15.80 o 
 -10   9   6      101.89      106.10     15.80 o 
  -9   9   6      367.32      383.77     23.14 o 
  -8   9   6        3.37       -2.82     12.98 o 
  -7   9   6       80.98       58.13     12.98 o 
  -6   9   6      386.74      329.03     19.19 o 
  -5   9   6      945.69      895.08     24.83 o 
  -4   9   6     1107.42     1009.74     29.35 o 
  -3   9   6      682.79      622.12     12.47 o 
  -2   9   6      977.71      922.19     10.64 o 
  -1   9   6      250.53      243.29      5.40 o 
   0   9   6      656.60      695.20      6.81 o 
   1   9   6       95.11       82.66      2.51 o 
   2   9   6      834.82      833.67      6.57 o 
   3   9   6     1686.44     1699.30     10.82 o 
   4   9   6      392.81      394.33      3.71 o 
   5   9   6     1063.19     1001.28      7.70 o 
   6   9   6     1147.17     1160.71      9.00 o 
   7   9   6      368.31      380.53      5.12 o 
   8   9   6     1043.85     1043.00     13.23 o 
   9   9   6       20.55       20.63      4.62 o 
  10   9   6      570.79      528.61      9.95 o 
  11   9   6       84.03       76.93      5.93 o 
  12   9   6       44.44       25.40     10.72 o 
  13   9   6      165.86      172.13     15.24 o 
  14   9   6      241.13      274.85     19.75 o 
  15   9   6       15.90        7.34     14.11 o 
 -10  10   6        7.53        6.77     15.24 o 
  -9  10   6       27.74       50.79     15.80 o 
  -8  10   6      160.96      159.15     16.93 o 
  -7  10   6        0.49       -9.59     11.85 o 
  -6  10   6      487.83      447.54     20.88 o 
  -5  10   6       29.41       22.57     10.16 o 
  -4  10   6      215.74      200.35     14.11 o 
  -3  10   6      717.38      747.48     14.10 o 
  -2  10   6      416.69      370.26      7.09 o 
  -1  10   6      603.39      616.89      8.80 o 
   0  10   6     2416.23     2397.16     21.47 o 
   1  10   6       20.10        8.93      2.12 o 
   2  10   6      159.18      171.25      5.05 o 
   3  10   6      501.02      497.67      4.69 o 
   4  10   6       83.62       72.27      2.49 o 
   5  10   6     2335.36     2359.23     16.55 o 
   6  10   6        4.36       -1.48      2.23 o 
   7  10   6      228.97      213.98      5.01 o 
   8  10   6      139.64      148.96      6.08 o 
   9  10   6      336.30      327.96      8.09 o 
  10  10   6      466.69      450.04      8.09 o 
  11  10   6      200.60      213.76      8.15 o 
  12  10   6       79.27       81.65      6.53 o 
  13  10   6       49.80       44.02     12.42 o 
  14  10   6       58.64       62.64     14.11 o 
  15  10   6       31.13       31.04     14.11 o 
 -10  11   6       47.11       37.81     16.93 o 
  -9  11   6       10.38       16.93     15.24 o 
  -8  11   6      184.84      172.70     17.50 o 
  -7  11   6       11.23       10.72     12.98 o 
  -6  11   6       65.10       60.95     13.54 o 
  -5  11   6      634.81      730.85     24.83 o 
  -4  11   6        7.17       17.50     11.29 o 
  -3  11   6      646.61      644.51     22.01 o 
  -2  11   6      428.50      400.33      9.29 o 
  -1  11   6        4.87       -4.25      4.39 o 
   0  11   6      713.06      720.02     14.92 o 
   1  11   6       41.69       32.64      4.29 o 
   2  11   6      650.70      650.14      7.19 o 
   3  11   6     2039.83     2022.42     14.60 o 
   4  11   6        7.88        4.75      2.25 o 
   5  11   6       27.16       26.20      2.39 o 
   6  11   6       16.99       26.08      3.10 o 
   7  11   6       26.41       33.80      3.26 o 
   8  11   6       82.56       74.28      4.95 o 
   9  11   6       48.67       36.48      4.87 o 
  10  11   6        1.64       -2.33      4.75 o 
  11  11   6        0.83       -1.97      5.28 o 
  12  11   6       10.69        3.10      5.79 o 
  13  11   6       67.81       71.67     12.98 o 
  14  11   6      244.77      279.93     19.19 o 
  15  11   6      212.27      225.75     18.06 o 
  -9  12   6       30.41       25.96     15.80 o 
  -8  12   6      305.79      304.76     22.57 o 
  -7  12   6      265.03      228.57     18.62 o 
  -6  12   6      185.64      194.14     17.50 o 
  -5  12   6       43.21       22.57     12.98 o 
  -4  12   6      149.88      118.52     13.54 o 
  -3  12   6       61.98       76.19     12.42 o 
  -2  12   6       76.02       69.98     11.85 o 
  -1  12   6        3.28       -2.28      4.83 o 
   0  12   6      835.40      819.76     12.45 o 
   1  12   6      653.71      645.81     10.77 o 
   2  12   6       83.56       92.11      5.38 o 
   3  12   6       16.01       22.52      3.48 o 
   4  12   6      377.54      378.58      6.22 o 
   5  12   6      930.94      965.65      8.99 o 
   6  12   6      165.66      164.14      4.78 o 
   7  12   6       22.80       22.05      4.54 o 
   8  12   6       11.05       13.67      4.54 o 
   9  12   6      369.26      391.22     13.06 o 
  10  12   6        1.53        1.95      5.19 o 
  11  12   6      286.03      294.11      9.00 o 
  12  12   6      157.07      164.60     10.02 o 
  13  12   6        3.05       -8.47     11.29 o 
  14  12   6        4.66       21.45     12.42 o 
  -8  13   6       36.01       39.51     15.80 o 
  -7  13   6        0.44      -13.54     13.54 o 
  -6  13   6      119.81       89.17     15.24 o 
  -5  13   6      729.17      837.52     28.22 o 
  -4  13   6        3.07       -6.77     11.85 o 
  -3  13   6      405.69      395.62     19.19 o 
  -2  13   6      411.79      439.64     20.32 o 
  -1  13   6       74.68       73.63      6.12 o 
   0  13   6       14.46       20.23      5.41 o 
   1  13   6      117.38      130.41      7.58 o 
   2  13   6       35.44       34.38      4.60 o 
   3  13   6      758.12      764.73     10.66 o 
   4  13   6       82.29       78.13      6.58 o 
   5  13   6       34.49       33.45      4.75 o 
   6  13   6      266.85      298.57      8.65 o 
   7  13   6      144.04      144.42     12.36 o 
   8  13   6       37.94       24.36      4.95 o 
   9  13   6      481.06      456.28      9.74 o 
  10  13   6       34.33       32.50      5.64 o 
  11  13   6       39.97       38.30      4.96 o 
  12  13   6       16.99        4.67      6.06 o 
  13  13   6        1.55       12.98     11.85 o 
  -6  14   6        4.84       20.88     14.67 o 
  -5  14   6      288.76      248.89     19.19 o 
  -4  14   6      106.64      100.46     15.24 o 
  -3  14   6       93.43      118.52     14.67 o 
  -2  14   6       90.81       85.22     12.98 o 
  -1  14   6       51.20       65.34      6.68 o 
   0  14   6       25.11       29.34      5.26 o 
   1  14   6      293.50      306.75      8.22 o 
   2  14   6      107.59       94.53      5.66 o 
   3  14   6       33.90       33.25      5.08 o 
   4  14   6      491.47      491.40      9.86 o 
   5  14   6        0.10       -4.66      4.66 o 
   6  14   6      270.90      278.12      8.02 o 
   7  14   6      153.29      144.64      7.62 o 
   8  14   6       13.05       12.09     10.16 o 
   9  14   6       37.43       52.78      6.78 o 
  10  14   6      118.29      127.76      8.17 o 
  11  14   6        6.28       -3.33      5.42 o 
  12  14   6      175.40      173.94      9.55 o 
  -5  15   6       78.47       90.86     16.37 o 
  -4  15   6      167.56      178.34     17.50 o 
  -3  15   6       74.79       61.52     14.11 o 
  -2  15   6      159.15      137.14     15.24 o 
  -1  15   6      187.57      232.97     12.34 o 
   0  15   6       84.87       85.52      6.36 o 
   1  15   6       77.88      105.22      6.60 o 
   2  15   6      154.26      139.10      6.47 o 
   3  15   6       80.69       80.60      6.17 o 
   4  15   6        2.52        2.42      5.08 o 
   5  15   6       35.74       34.41      6.58 o 
   6  15   6       55.84       60.58      6.78 o 
   7  15   6      133.34      124.95     10.16 o 
   8  15   6       43.86       42.42     11.57 o 
   9  15   6      307.43      317.48     11.15 o 
  10  15   6      120.18      119.39     11.57 o 
  11  15   6        0.37        0.92      5.64 o 
  -3  16   6        9.09       26.53     14.11 o 
  -2  16   6      269.40      306.79     34.99 o 
  -1  16   6       68.49       80.11     10.84 o 
   0  16   6       22.67       27.92      9.60 o 
   1  16   6       14.88        7.54      5.60 o 
   2  16   6        3.37        1.35      5.97 o 
   3  16   6        0.13        3.10      6.78 o 
   4  16   6       83.46       96.21      7.98 o 
   5  16   6       96.07       86.32      7.77 o 
   6  16   6       19.16       16.37      6.78 o 
   7  16   6      234.42      218.41     10.38 o 
   8  16   6       44.95       44.40     11.85 o 
   9  16   6       36.77       41.92      7.37 o 
  10  16   6        7.10       18.65      9.31 o 
  -1  17   6        2.99        3.65      9.89 o 
   0  17   6        0.05       -9.07      9.07 o 
   1  17   6       57.93       62.64     12.42 o 
   2  17   6      318.23      332.77     12.53 o 
   3  17   6        2.52       -2.26      7.34 o 
   4  17   6       57.70       60.89      8.47 o 
   5  17   6       21.56       14.39      7.18 o 
   6  17   6       52.04       61.78     12.42 o 
   7  17   6       59.58       56.75      7.58 o 
   8  17   6       48.56       68.85     11.29 o 
  -5 -17   7       75.30      101.59     19.19 o 
  -4 -17   7       41.75       26.53     17.50 o 
  -3 -17   7       17.29       17.93      3.82 o 
  -2 -17   7       38.47       35.99      4.52 o 
  -1 -17   7       17.24       20.15      5.66 o 
   0 -17   7        3.91        3.99      7.62 o 
  -6 -16   7        3.63        3.39     16.37 o 
  -5 -16   7      104.62      147.86     19.75 o 
  -4 -16   7      108.19      101.12      6.34 o 
  -3 -16   7       27.70       22.93      3.01 o 
  -2 -16   7      113.16      107.61      4.46 o 
  -1 -16   7      100.81      100.52      4.31 o 
   0 -16   7       87.35       96.52      6.32 o 
   1 -16   7      196.94      202.17      8.93 o 
   2 -16   7      144.45      135.17      7.78 o 
   3 -16   7      109.60      112.40      7.90 o 
  -9 -15   7       16.89       13.29      3.39 o 
  -8 -15   7       40.86       57.57     17.50 o 
  -7 -15   7       18.85       29.35     16.37 o 
  -6 -15   7        3.00      -10.72     10.77 o 
  -5 -15   7       23.53       19.19     15.80 o 
  -4 -15   7      142.72      159.72     19.19 o 
  -3 -15   7      132.73      132.96      5.91 o 
  -2 -15   7       53.84       43.99      3.17 o 
  -1 -15   7        2.96        5.34      3.28 o 
   0 -15   7       16.04       13.12      3.70 o 
   1 -15   7      309.17      330.50      9.59 o 
   2 -15   7      903.89      948.87     14.90 o 
   3 -15   7       58.99       63.07      7.00 o 
   4 -15   7      507.06      542.36     11.21 o 
   5 -15   7        8.26       10.13     10.13 o 
 -11 -14   7        1.52        1.21      5.29 o 
 -10 -14   7        4.92       -0.35      3.43 o 
  -9 -14   7        3.69        1.42      3.75 o 
  -8 -14   7        7.85        8.08      3.86 o 
  -7 -14   7      421.31      488.18     26.53 o 
  -6 -14   7       48.47       46.84     11.17 o 
  -5 -14   7       33.89       28.65     10.35 o 
  -4 -14   7       41.62       40.63     15.24 o 
  -3 -14   7       82.60       65.78      3.86 o 
  -2 -14   7      281.49      297.63      7.19 o 
  -1 -14   7      426.60      412.88      6.06 o 
   0 -14   7      191.72      200.33      5.22 o 
   1 -14   7       71.68       63.46      4.13 o 
   2 -14   7      118.71      127.89      6.97 o 
   3 -14   7       76.88       85.02      6.61 o 
   4 -14   7      189.46      170.14      9.04 o 
   5 -14   7       58.08       66.04     10.42 o 
   6 -14   7       15.90       22.33     10.65 o 
   7 -14   7      310.52      367.12     17.43 o 
 -12 -13   7        4.50        6.96      8.47 o 
 -11 -13   7       50.05       50.95      5.82 o 
 -10 -13   7       20.56       20.52      3.54 o 
  -9 -13   7     1005.55     1026.74      9.99 o 
  -8 -13   7        0.37       -1.14      3.81 o 
  -7 -13   7        1.08       18.06     12.98 o 
  -6 -13   7       59.10       58.42     13.54 o 
  -5 -13   7       29.50       32.73      9.98 o 
  -4 -13   7      674.81      747.26     44.02 o 
  -3 -13   7      380.33      354.14     15.56 o 
  -2 -13   7       24.31       23.09      3.48 o 
  -1 -13   7       55.51       52.94      3.94 o 
   0 -13   7        0.04       -0.07      3.44 o 
   1 -13   7       30.49       24.13      3.47 o 
   2 -13   7      782.39      798.36     13.62 o 
   3 -13   7       50.59       61.71      5.39 o 
   4 -13   7      145.49      149.57      6.60 o 
   5 -13   7      121.81      124.37      7.25 o 
   6 -13   7        4.82       -6.64     10.72 o 
   7 -13   7       78.47       83.32     17.21 o 
   8 -13   7       81.62       72.98     12.31 o 
 -12 -12   7      100.76      101.08      6.93 o 
 -11 -12   7       42.83       36.35      5.75 o 
 -10 -12   7        0.84       -2.94      3.41 o 
  -9 -12   7      112.78      107.73      3.81 o 
  -8 -12   7       19.30       22.32      4.72 o 
  -7 -12   7       38.78       42.88      3.46 o 
  -6 -12   7      639.49      654.32     34.71 o 
  -5 -12   7      126.94      127.82     10.75 o 
  -4 -12   7       33.36       32.38     10.72 o 
  -3 -12   7       50.18       42.41      9.18 o 
  -2 -12   7      312.37      289.34      5.54 o 
  -1 -12   7     1015.69      927.71     31.50 o 
   0 -12   7      603.13      606.69      6.87 o 
   1 -12   7       65.41       76.61      3.85 o 
   2 -12   7      173.40      160.37      4.46 o 
   3 -12   7        4.33        0.43      4.11 o 
   4 -12   7      131.10      125.05      5.40 o 
   5 -12   7      150.62      157.53      6.07 o 
   6 -12   7      315.55      325.48     12.02 o 
   7 -12   7      178.03      163.68      9.59 o 
   8 -12   7       87.78       89.77     11.17 o 
   9 -12   7       32.56       30.28     10.35 o 
 -13 -11   7       10.55       -1.30      6.38 o 
 -12 -11   7       22.34        9.07      5.83 o 
 -11 -11   7        2.76        6.98     10.16 o 
 -10 -11   7       12.36        8.28      3.48 o 
  -9 -11   7      216.54      215.47      4.94 o 
  -8 -11   7       75.59       60.52      2.82 o 
  -7 -11   7       16.57       15.71      3.08 o 
  -6 -11   7       65.65       67.23      9.37 o 
  -5 -11   7      179.81      169.26     15.52 o 
  -4 -11   7      805.83      774.51     18.95 o 
  -3 -11   7     2773.96     2748.71     40.89 o 
  -2 -11   7       78.32       60.17      8.38 o 
  -1 -11   7      286.82      278.30      8.23 o 
   0 -11   7        4.67       -0.90      2.62 o 
   1 -11   7      120.42      116.09      3.32 o 
   2 -11   7      779.44      808.59      8.75 o 
   3 -11   7       30.76       20.87      4.16 o 
   4 -11   7      132.60      132.52      5.64 o 
   5 -11   7      581.93      621.75     10.86 o 
   6 -11   7      173.93      163.10     14.67 o 
   7 -11   7       49.08       34.99     12.42 o 
   8 -11   7      680.01      708.19     35.27 o 
   9 -11   7      139.10      112.90     11.37 o 
  10 -11   7        5.60        0.09     10.57 o 
 -14 -10   7       51.76       78.45     18.06 o 
 -13 -10   7       57.17       50.71      6.98 o 
 -12 -10   7      105.66       97.04      7.06 o 
 -11 -10   7      354.04      351.65      9.58 o 
 -10 -10   7       32.13       31.93      4.21 o 
  -9 -10   7       69.36       49.95      3.41 o 
  -8 -10   7        3.36        0.72      2.43 o 
  -7 -10   7       30.19       26.41      3.44 o 
  -6 -10   7      896.03      881.21     19.51 o 
  -5 -10   7     1702.16     1755.94     29.33 o 
  -4 -10   7      391.24      363.31     13.76 o 
  -3 -10   7      236.68      226.76     12.98 o 
  -2 -10   7      148.46      121.34      8.57 o 
  -1 -10   7      470.76      437.66      7.25 o 
   0 -10   7     2700.85     2659.94     21.40 o 
   1 -10   7      384.42      352.33      8.50 o 
   2 -10   7       15.05       16.03      2.67 o 
   3 -10   7        9.21        9.00      3.00 o 
   4 -10   7        1.27       -4.03      4.03 o 
   5 -10   7      619.09      622.61     10.99 o 
   6 -10   7     1140.97     1078.50     28.78 o 
   7 -10   7      211.08      227.44     15.80 o 
   8 -10   7       68.96       69.98     14.11 o 
   9 -10   7      204.75      200.35     17.50 o 
  10 -10   7        6.21        1.32      9.77 o 
  11 -10   7      760.11      836.24     34.14 o 
 -14  -9   7      117.29      127.20     11.39 o 
 -13  -9   7      179.29      164.36      7.20 o 
 -12  -9   7       16.97       20.29      5.24 o 
 -11  -9   7      215.91      214.96      7.32 o 
 -10  -9   7      395.22      420.21      6.38 o 
  -9  -9   7      537.91      533.02      7.06 o 
  -8  -9   7      498.64      475.87     11.07 o 
  -7  -9   7      413.10      427.02      7.76 o 
  -6  -9   7      257.85      234.83     10.66 o 
  -5  -9   7       57.21       55.24      7.37 o 
  -4  -9   7        0.46        4.39      6.98 o 
  -3  -9   7     1830.71     1785.43     32.17 o 
  -2  -9   7      671.53      696.00     27.94 o 
  -1  -9   7        2.66        8.29      6.58 o 
   0  -9   7      310.12      297.44      6.38 o 
   1  -9   7      361.06      347.83      4.89 o 
   2  -9   7       15.52        7.29      2.31 o 
   3  -9   7     1624.34     1688.91     12.08 o 
   4  -9   7      569.90      560.04     10.06 o 
   5  -9   7       64.77       67.58      5.20 o 
   6  -9   7       11.56        2.47      5.02 o 
   7  -9   7       11.32       14.11     11.29 o 
   8  -9   7      504.12      509.06     22.01 o 
   9  -9   7      802.35      790.11     26.53 o 
  10  -9   7        4.57       -5.08     12.98 o 
  11  -9   7        3.00       -1.69     14.11 o 
  12  -9   7       44.81       25.40     11.17 o 
 -14  -8   7      104.03      137.73     11.85 o 
 -13  -8   7      125.25      151.23     10.98 o 
 -12  -8   7        8.63        3.41      5.08 o 
 -11  -8   7      789.56      762.93     11.14 o 
 -10  -8   7       68.84       60.72      4.74 o 
  -9  -8   7       13.76       15.87      2.87 o 
  -8  -8   7      123.75      119.65      3.39 o 
  -7  -8   7       39.28       27.49      2.15 o 
  -6  -8   7      133.34      123.56      4.06 o 
  -5  -8   7     4108.78     4125.03     78.16 o 
  -4  -8   7       25.26       16.00      6.21 o 
  -3  -8   7      830.99      747.64     23.99 o 
  -2  -8   7        2.18       -4.81      7.90 o 
  -1  -8   7     1003.94      940.05     12.25 o 
   0  -8   7      152.48      163.31      4.78 o 
   1  -8   7     1155.56     1132.75      8.29 o 
   2  -8   7       23.44       32.21      2.22 o 
   3  -8   7      643.59      619.31      5.32 o 
   4  -8   7      332.01      333.38      6.41 o 
   5  -8   7      469.03      452.20      8.75 o 
   6  -8   7     4715.13     4723.30     45.67 o 
   7  -8   7      510.27      506.24     20.32 o 
   8  -8   7        5.18       -9.03     10.72 o 
   9  -8   7        0.39        5.64     11.85 o 
  10  -8   7       34.35        7.34     12.98 o 
  11  -8   7      625.17      635.48     26.53 o 
  12  -8   7      229.90      222.92     19.75 o 
  13  -8   7        0.52       -5.55     10.97 o 
 -15  -7   7       43.79       47.41     14.11 o 
 -14  -7   7      156.53      164.05     11.89 o 
 -13  -7   7      173.30      171.52     11.24 o 
 -12  -7   7        7.56        1.24      5.00 o 
 -11  -7   7       27.94       32.12      4.86 o 
 -10  -7   7      879.20      908.32     13.20 o 
  -9  -7   7        0.64       -1.42      2.84 o 
  -8  -7   7     1085.26     1106.40     11.95 o 
  -7  -7   7      759.87      786.56      7.02 o 
  -6  -7   7       13.27        7.45      2.46 o 
  -5  -7   7      966.88      925.05      8.91 o 
  -4  -7   7       10.05        9.92      5.91 o 
  -3  -7   7      566.65      567.10      8.32 o 
  -2  -7   7       50.64       50.52      4.19 o 
  -1  -7   7       28.32       29.95      6.39 o 
   0  -7   7      198.36      161.78      5.13 o 
   1  -7   7      212.02      229.58      3.76 o 
   2  -7   7       79.49       69.87      2.92 o 
   3  -7   7       96.39       93.10      2.21 o 
   4  -7   7     8062.62     8123.39     48.29 o 
   5  -7   7        1.09        5.88      3.04 o 
   6  -7   7      350.80      327.64      6.80 o 
   7  -7   7       77.46       72.82      6.47 o 
   8  -7   7       71.39       73.37     11.85 o 
   9  -7   7     2034.88     1948.19     42.89 o 
  10  -7   7      133.30      138.27     15.24 o 
  11  -7   7      169.82      150.12     16.93 o 
  12  -7   7       63.45       28.78     15.80 o 
  13  -7   7        0.13      -14.67     14.67 o 
 -15  -6   7       47.09       51.36     15.24 o 
 -14  -6   7       22.10       13.75     10.16 o 
 -13  -6   7      108.13      101.18     10.35 o 
 -12  -6   7       38.90       44.04      6.60 o 
 -11  -6   7      599.48      600.42     15.48 o 
 -10  -6   7     1198.08     1177.67     15.69 o 
  -9  -6   7      182.00      175.92      6.35 o 
  -8  -6   7      115.76      107.20      2.77 o 
  -7  -6   7     1462.93     1439.92     13.08 o 
  -6  -6   7        2.48        4.77      1.75 o 
  -5  -6   7     1142.90     1169.47     12.05 o 
  -4  -6   7      377.29      396.08      8.20 o 
  -3  -6   7       10.91       12.07      2.76 o 
  -2  -6   7        7.31        9.36      3.01 o 
  -1  -6   7     3554.98     3643.81     36.72 o 
   0  -6   7     1027.87     1026.39     10.19 o 
   1  -6   7     3600.23     3506.88     23.65 o 
   2  -6   7     5402.77     5388.77     32.85 o 
   3  -6   7      705.15      669.42      5.91 o 
   4  -6   7      276.53      303.55      5.40 o 
   5  -6   7        3.00        4.36      2.47 o 
   6  -6   7     3081.70     2997.92     26.06 o 
   7  -6   7      926.33      946.41     15.83 o 
   8  -6   7      159.20      134.32     12.42 o 
   9  -6   7       64.75       73.93     12.42 o 
  10  -6   7      130.96      108.36     14.67 o 
  11  -6   7      158.76      154.07     16.37 o 
  12  -6   7      591.46      567.19     25.96 o 
  13  -6   7       51.34       39.51     16.37 o 
  14  -6   7       53.24       58.59     12.17 o 
 -15  -5   7      264.11      293.47     20.32 o 
 -14  -5   7        1.17       -4.80      9.18 o 
 -13  -5   7      392.76      442.07     15.55 o 
 -12  -5   7      106.75      108.95      9.72 o 
 -11  -5   7        2.34        4.47      4.67 o 
 -10  -5   7      323.93      329.31      7.90 o 
  -9  -5   7      110.46      108.07      4.73 o 
  -8  -5   7      640.17      613.21      6.03 o 
  -7  -5   7     1706.05     1693.06     12.72 o 
  -6  -5   7     1019.39     1012.18      8.29 o 
  -5  -5   7      534.20      599.90      6.25 o 
  -4  -5   7     1491.80     1519.53     12.76 o 
  -3  -5   7     1068.77     1060.29     12.87 o 
  -2  -5   7     5815.78     5824.77     56.92 o 
  -1  -5   7     1278.26     1250.40     14.19 o 
   0  -5   7     1303.25     1392.28     11.13 o 
   1  -5   7      798.71      860.89      6.15 o 
   2  -5   7     2296.81     2220.27     14.32 o 
   3  -5   7        3.62        3.10      1.55 o 
   4  -5   7     6639.92     6753.92     43.74 o 
   5  -5   7       87.69      104.42      2.83 o 
   6  -5   7      138.50      132.95      3.53 o 
   7  -5   7       88.99       80.13      4.79 o 
   8  -5   7      211.84      194.09      9.15 o 
   9  -5   7      485.37      503.90     14.13 o 
  10  -5   7     1212.86     1187.74     21.68 o 
  11  -5   7       10.22        6.81      8.52 o 
  12  -5   7       25.13       22.77      9.37 o 
  13  -5   7      241.30      257.45     13.73 o 
  14  -5   7       54.83       60.95     16.93 o 
 -15  -4   7       54.53       43.46     15.24 o 
 -14  -4   7       14.69       30.75      9.77 o 
 -13  -4   7       71.88       76.75     10.17 o 
 -12  -4   7      324.18      345.15     14.06 o 
 -11  -4   7      136.58      121.72      9.32 o 
 -10  -4   7      822.50      855.51     11.51 o 
  -9  -4   7      783.11      764.68     12.30 o 
  -8  -4   7      344.46      311.06      4.97 o 
  -7  -4   7     3917.53     4074.69     25.44 o 
  -6  -4   7      969.75      999.25      8.32 o 
  -5  -4   7      894.44      941.92      7.48 o 
  -4  -4   7     7301.86     7504.28     65.41 o 
  -3  -4   7      416.23      439.91      4.85 o 
  -2  -4   7      433.47      469.02      5.54 o 
  -1  -4   7     8328.19     8381.33     68.25 o 
   0  -4   7      854.33     1002.93      8.43 o 
   1  -4   7     3356.03     3537.20     21.59 o 
   2  -4   7     8131.46     8352.15     49.81 o 
   3  -4   7       17.11       12.07      1.19 o 
   4  -4   7       91.13       81.84      2.96 o 
   5  -4   7      222.51      254.87      4.30 o 
   6  -4   7      162.13      143.57      4.28 o 
   7  -4   7     1149.33     1239.10     14.02 o 
   8  -4   7     3185.43     3157.39     40.70 o 
   9  -4   7      554.78      536.52     14.16 o 
  10  -4   7      119.55      115.24      8.92 o 
  11  -4   7      477.84      461.38     16.93 o 
  12  -4   7       15.91       27.14      9.15 o 
  13  -4   7     1606.68     1660.35     29.52 o 
  14  -4   7       87.05       89.62     16.93 o 
  15  -4   7        2.77        7.93     10.97 o 
 -15  -3   7      242.44      250.58     19.75 o 
 -14  -3   7       67.30       56.44     15.24 o 
 -13  -3   7       26.31       32.96      9.37 o 
 -12  -3   7        3.28        6.41      8.17 o 
 -11  -3   7       50.20       30.02      8.12 o 
 -10  -3   7      262.05      309.60     12.13 o 
  -9  -3   7     1441.91     1465.21     13.71 o 
  -8  -3   7      747.84      684.09      8.56 o 
  -7  -3   7     1153.67     1100.83      8.28 o 
  -6  -3   7      656.22      649.42      5.94 o 
  -5  -3   7        5.65        0.90      1.94 o 
  -4  -3   7     1078.03      992.57      8.04 o 
  -3  -3   7     2946.28     2851.68     20.00 o 
  -2  -3   7     1541.19     1425.85     12.56 o 
  -1  -3   7     5149.25     5273.59     38.46 o 
   0  -3   7     4277.53     4525.10     29.64 o 
   1  -3   7     1357.26     1292.68      9.39 o 
   2  -3   7    12645.84    14282.36     71.49 o 
   3  -3   7      288.89      296.35      2.87 o 
   4  -3   7     5358.52     5211.30     33.68 o 
   5  -3   7      875.17      979.60     11.75 o 
   6  -3   7      146.04      105.74      3.58 o 
   7  -3   7      349.74      324.70      3.67 o 
   8  -3   7      860.00      815.49      7.14 o 
   9  -3   7        3.58        2.97      2.14 o 
  10  -3   7      190.96      206.11      5.46 o 
  11  -3   7      433.16      433.62      7.46 o 
  12  -3   7      122.18      117.95      4.71 o 
  13  -3   7       84.06       79.28      5.46 o 
  14  -3   7       31.47       47.12     10.97 o 
  15  -3   7      196.56      195.39     13.76 o 
 -15  -2   7      179.51      163.10     18.06 o 
 -14  -2   7        8.31      -13.54     13.54 o 
 -13  -2   7       20.47       16.08      9.18 o 
 -12  -2   7     1121.61     1183.95     22.74 o 
 -11  -2   7      728.12      717.14     28.50 o 
 -10  -2   7       65.90       76.32      8.18 o 
  -9  -2   7      277.61      293.41      7.32 o 
  -8  -2   7      124.88      126.45      4.39 o 
  -7  -2   7       69.39       78.06      2.77 o 
  -6  -2   7     2448.86     2423.50     18.80 o 
  -5  -2   7        9.82       20.10      1.57 o 
  -4  -2   7      205.62      172.59      3.66 o 
  -3  -2   7     5536.51     5622.12     39.34 o 
  -2  -2   7       10.21       14.37      1.38 o 
  -1  -2   7     6660.56     6448.03     47.47 o 
   0  -2   7     5791.27     6124.39     38.98 o 
   1  -2   7     2918.24     3145.19     20.38 o 
   2  -2   7    19342.55    19872.57     98.98 o 
   3  -2   7      253.60      307.57      2.89 o 
   4  -2   7      137.90       98.56      3.83 o 
   5  -2   7       91.80      117.46      1.87 o 
   6  -2   7        7.92        3.18      1.35 o 
   7  -2   7     1356.67     1422.82      9.34 o 
   8  -2   7      658.33      762.25      6.64 o 
   9  -2   7       14.65        8.55      2.90 o 
  10  -2   7      114.99      126.72      6.29 o 
  11  -2   7      388.64      363.45     19.15 o 
  12  -2   7       15.92       30.27      5.63 o 
  13  -2   7     1606.35     1657.67     21.16 o 
  14  -2   7      539.10      543.07     12.16 o 
  15  -2   7       17.46        7.41      4.96 o 
 -15  -1   7        9.93       19.19     15.80 o 
 -14  -1   7      580.45      596.53     25.96 o 
 -13  -1   7        0.55       -0.47      8.57 o 
 -12  -1   7        2.86       -7.02     10.16 o 
 -11  -1   7       66.81       59.82     11.85 o 
 -10  -1   7        9.75        6.21      9.59 o 
  -9  -1   7      950.41      938.02     15.98 o 
  -8  -1   7     2270.61     2322.08     21.12 o 
  -7  -1   7      115.60      112.16      3.30 o 
  -6  -1   7     1133.50     1132.72      7.96 o 
  -5  -1   7      599.69      625.45      5.30 o 
  -4  -1   7       26.03       54.46      2.08 o 
  -3  -1   7     3485.38     3378.33     20.39 o 
  -2  -1   7     1227.54     1236.83      8.76 o 
  -1  -1   7    13242.83    13266.53     77.16 o 
   0  -1   7      388.63      291.92      3.89 o 
   1  -1   7     1763.88     1928.51     11.28 o 
   2  -1   7      333.34      362.99      3.47 o 
   3  -1   7     1851.09     1925.26     13.54 o 
   4  -1   7     4007.48     4210.95     20.21 o 
   5  -1   7      730.78      764.60      5.23 o 
   6  -1   7      249.41      288.01      3.00 o 
   7  -1   7      958.59      960.74      6.98 o 
   8  -1   7     2484.96     2454.29     16.32 o 
   9  -1   7      592.67      615.94      8.62 o 
  10  -1   7      402.83      428.08      9.10 o 
  11  -1   7      941.91      992.05     19.35 o 
  12  -1   7      179.32      186.32     10.77 o 
  13  -1   7       63.13       70.76      9.55 o 
  14  -1   7      342.82      331.95     11.02 o 
  15  -1   7       50.02       54.19      8.38 o 
  16  -1   7      389.84      417.84     12.82 o 
 -15   0   7       68.50       78.45     16.93 o 
 -14   0   7       21.05       36.68     15.24 o 
 -13   0   7       20.92       -3.95     12.42 o 
 -12   0   7      328.37      346.52     20.32 o 
 -11   0   7      768.78      749.48     23.70 o 
 -10   0   7      131.94      148.43     12.98 o 
  -9   0   7      178.32      179.92     16.93 o 
  -8   0   7      848.15      785.94     11.66 o 
  -7   0   7     3748.81     3631.41     27.53 o 
  -6   0   7     2653.09     2738.20     20.94 o 
  -5   0   7     2234.85     2234.60     17.25 o 
  -4   0   7     2521.91     2488.07     15.74 o 
  -3   0   7     4825.99     4776.20     28.53 o 
  -2   0   7     2301.00     2333.04     14.49 o 
  -1   0   7      170.45      177.78      2.71 o 
   0   0   7      240.36      244.89      1.82 o 
   1   0   7       19.79       32.29      0.84 o 
   2   0   7     3006.30     2893.36     14.88 o 
   3   0   7     5990.33     6242.80     31.08 o 
   4   0   7       73.91       97.98      3.45 o 
   5   0   7      877.11      920.91      6.04 o 
   6   0   7     4045.03     3945.41     21.57 o 
   7   0   7        8.36       23.78      2.45 o 
   8   0   7     7371.30     7761.37     46.98 o 
   9   0   7      194.00      199.62      4.40 o 
  10   0   7        5.43        7.88      4.28 o 
  11   0   7      641.46      606.65     15.15 o 
  12   0   7      469.54      462.22     14.35 o 
  13   0   7      684.85      694.81     17.16 o 
  14   0   7     1020.43     1105.77     62.08 o 
  15   0   7      253.62      266.61     14.16 o 
  16   0   7       67.42       50.23     16.93 o 
 -15   1   7       20.93       33.30     16.37 o 
 -14   1   7      644.82      671.03     28.78 o 
 -13   1   7      445.65      409.16     23.14 o 
 -12   1   7       88.99       73.93     14.11 o 
 -11   1   7      311.03      316.87     13.76 o 
 -10   1   7       12.47        8.16      9.59 o 
  -9   1   7      448.53      453.76     13.36 o 
  -8   1   7     4429.54     4456.46     44.30 o 
  -7   1   7        4.47        2.55      2.94 o 
  -6   1   7      227.43      273.69      3.08 o 
  -5   1   7     1654.93     1626.34     12.05 o 
  -4   1   7        1.26        9.47      1.44 o 
  -3   1   7     1878.03     1889.69     10.18 o 
  -2   1   7       14.88       11.91      2.06 o 
  -1   1   7      205.70      188.04      2.07 o 
   0   1   7      999.41      965.17      5.92 o 
   1   1   7      305.94      345.36      2.64 o 
   2   1   7        0.89       10.90      1.39 o 
   3   1   7     7712.77     7630.56     45.90 o 
   4   1   7     4820.06     5236.66     29.73 o 
   5   1   7        8.91       17.54      1.69 o 
   6   1   7     7790.54     8251.58     43.27 o 
   7   1   7      781.79      801.37      5.81 o 
   8   1   7      635.74      600.87      5.14 o 
   9   1   7     2746.04     2820.78     22.27 o 
  10   1   7      591.08      587.10      8.11 o 
  11   1   7     2661.18     2742.54     43.17 o 
  12   1   7      260.84      232.89     15.52 o 
  13   1   7        5.08        0.87      7.95 o 
  14   1   7      114.21      116.30     13.26 o 
  15   1   7       75.38       85.78     15.24 o 
  16   1   7       79.69       69.98     16.93 o 
 -14   2   7        0.41        8.47     14.11 o 
 -13   2   7      128.09      120.77     16.93 o 
 -12   2   7        6.52        0.80      8.75 o 
 -11   2   7      735.95      767.35     18.36 o 
 -10   2   7      511.49      533.22     15.36 o 
  -9   2   7      896.28      892.86     32.17 o 
  -8   2   7      167.89      170.32      4.81 o 
  -7   2   7      452.94      442.35      5.34 o 
  -6   2   7     1485.26     1511.45     10.63 o 
  -5   2   7     4962.82     5107.79     27.43 o 
  -4   2   7       27.34       18.28      1.43 o 
  -3   2   7      342.32      277.84      3.31 o 
  -2   2   7       99.58      140.82      3.83 o 
  -1   2   7        0.63        1.28      1.17 o 
   0   2   7      134.82      174.82      2.87 o 
   1   2   7     8480.28     8191.66     45.24 o 
   2   2   7     2785.73     2730.17     13.95 o 
   3   2   7      230.75      226.52      2.38 o 
   4   2   7      119.24      114.10      2.17 o 
   5   2   7     1232.67     1378.79      8.17 o 
   6   2   7     4979.22     4736.55     26.83 o 
   7   2   7       10.32        9.03      1.87 o 
   8   2   7      326.19      361.61      4.67 o 
   9   2   7      608.08      600.89      7.74 o 
  10   2   7     1217.79     1212.83     19.95 o 
  11   2   7     1031.81      989.33     18.95 o 
  12   2   7      360.79      341.27     35.56 o 
  13   2   7      172.03      159.91     10.77 o 
  14   2   7      186.08      165.92     16.93 o 
  15   2   7      324.84      329.03     22.57 o 
  16   2   7      119.49      128.11     18.06 o 
 -14   3   7      220.71      228.00     20.32 o 
 -13   3   7      908.38      911.59     22.86 o 
 -12   3   7       13.68       11.57     12.70 o 
 -11   3   7      263.43      268.44     13.10 o 
 -10   3   7       15.40       11.93      6.40 o 
  -9   3   7      234.98      218.95     11.71 o 
  -8   3   7     1878.49     1843.44     20.67 o 
  -7   3   7     3318.54     3301.32     25.39 o 
  -6   3   7      660.39      667.87      6.18 o 
  -5   3   7     1607.48     1689.04     12.86 o 
  -4   3   7      601.39      586.66      4.97 o 
  -3   3   7      572.04      639.26      5.12 o 
  -2   3   7     5078.08     5296.19     26.64 o 
  -1   3   7     7307.76     7334.86     36.41 o 
   0   3   7     2255.89     2504.86     17.56 o 
   1   3   7      757.03      914.53      9.28 o 
   2   3   7     2445.39     2510.39     14.40 o 
   3   3   7      587.80      483.41      4.50 o 
   4   3   7     4523.34     4455.37     26.51 o 
   5   3   7        0.57        1.85      0.85 o 
   6   3   7     1446.81     1482.89     11.12 o 
   7   3   7        2.58        1.60      1.98 o 
   8   3   7        3.26       -2.69      2.69 o 
   9   3   7      587.85      597.20      8.32 o 
  10   3   7     1571.49     1539.63     43.74 o 
  11   3   7     1091.90     1071.41     19.19 o 
  12   3   7      342.45      380.38     19.75 o 
  13   3   7      167.56      133.19     14.67 o 
  14   3   7       29.54       42.33     14.11 o 
  15   3   7       66.87       59.82     15.24 o 
  16   3   7        3.80       -8.47     14.67 o 
 -14   4   7        3.89       -7.78      8.18 o 
 -13   4   7        8.90       -1.41     10.38 o 
 -12   4   7      162.80      142.06     11.97 o 
 -11   4   7      280.93      281.49     10.94 o 
 -10   4   7      723.45      729.33     22.52 o 
  -9   4   7       84.20       61.85      8.57 o 
  -8   4   7      686.37      656.34     22.86 o 
  -7   4   7       94.14      105.00      7.77 o 
  -6   4   7        0.53        2.29      2.07 o 
  -5   4   7      601.01      642.83      5.90 o 
  -4   4   7      412.97      400.89      3.83 o 
  -3   4   7     1054.22     1094.42      6.62 o 
  -2   4   7        8.67       25.88      2.58 o 
  -1   4   7     1628.93     1724.16      8.93 o 
   0   4   7     1352.74     1613.14      9.54 o 
   1   4   7    12595.27    12393.50     62.97 o 
   2   4   7       54.89       36.82      2.72 o 
   3   4   7       34.52       37.50      2.65 o 
   4   4   7     2587.05     2431.00     15.28 o 
   5   4   7        0.31        7.96      3.64 o 
   6   4   7     4494.53     4391.37     59.19 o 
   7   4   7      623.60      582.03      5.96 o 
   8   4   7       39.66       42.55      2.57 o 
   9   4   7     1544.12     1641.28     18.86 o 
  10   4   7      594.06      628.94     11.25 o 
  11   4   7       40.02       38.94     10.16 o 
  12   4   7      239.77      228.57     15.24 o 
  13   4   7       89.53       84.09     12.42 o 
  14   4   7       39.70       32.17     13.54 o 
  15   4   7      204.12      190.19     18.06 o 
  16   4   7        3.96       -3.39     14.11 o 
 -13   5   7      509.80      523.85      9.54 o 
 -12   5   7      165.03      184.23     10.70 o 
 -11   5   7      105.69      104.24      5.38 o 
 -10   5   7      138.13      140.25      7.78 o 
  -9   5   7        4.28        5.04      6.51 o 
  -8   5   7      989.02     1005.17     14.18 o 
  -7   5   7      981.06      930.20     10.91 o 
  -6   5   7       73.63       72.17      4.50 o 
  -5   5   7      545.68      574.84      5.47 o 
  -4   5   7      140.49      121.53      2.83 o 
  -3   5   7      139.38      127.66      2.37 o 
  -2   5   7     1023.51      953.45      6.01 o 
  -1   5   7     8769.26     8487.18     46.44 o 
   0   5   7      855.50      958.36      7.05 o 
   1   5   7      301.91      286.86      3.39 o 
   2   5   7        0.92        7.23      1.45 o 
   3   5   7      690.51      670.16      7.72 o 
   4   5   7     2671.25     2357.01     14.92 o 
   5   5   7     2279.73     2322.20     14.82 o 
   6   5   7     4210.38     4227.65     25.88 o 
   7   5   7     1227.14     1301.18      8.99 o 
   8   5   7      759.45      759.79      9.49 o 
   9   5   7       10.89        7.22      3.24 o 
  10   5   7     2282.18     2338.96     31.28 o 
  11   5   7        6.26       12.42      9.03 o 
  12   5   7      235.82      211.64     14.67 o 
  13   5   7       22.53       22.57     11.85 o 
  14   5   7      127.75      122.47     15.24 o 
  15   5   7       32.34       32.17     14.11 o 
  16   5   7      104.05      102.15     16.93 o 
 -13   6   7       76.09       91.98     12.37 o 
 -12   6   7        6.12       10.63      5.94 o 
 -11   6   7        2.37       -0.96      4.02 o 
 -10   6   7      588.29      591.16     11.81 o 
  -9   6   7       25.19       23.00      3.85 o 
  -8   6   7       44.28       44.13      3.80 o 
  -7   6   7      370.13      343.90      9.12 o 
  -6   6   7     1023.66      978.18      8.43 o 
  -5   6   7      595.95      558.91      6.27 o 
  -4   6   7     1306.14     1328.18      9.26 o 
  -3   6   7     1082.33     1095.91     14.66 o 
  -2   6   7      428.86      466.27      6.99 o 
  -1   6   7       47.02       41.41      2.07 o 
   0   6   7       85.76       82.99      2.25 o 
   1   6   7     6074.33     5760.99     35.54 o 
   2   6   7     6616.35     6732.66     39.91 o 
   3   6   7     1120.02     1037.44      6.67 o 
   4   6   7     3317.02     3248.36     18.76 o 
   5   6   7     1001.04      951.98     17.13 o 
   6   6   7      698.05      608.75      6.32 o 
   7   6   7     1478.97     1431.63     11.16 o 
   8   6   7      196.51      226.61      4.94 o 
   9   6   7      359.52      387.81      7.04 o 
  10   6   7      175.75      159.75      7.46 o 
  11   6   7      143.84      137.47      7.86 o 
  12   6   7      379.15      380.38     19.19 o 
  13   6   7      357.65      371.35     19.75 o 
  14   6   7      132.95      107.23     15.24 o 
  15   6   7       67.06       59.26     14.67 o 
  16   6   7       62.81       56.44     16.37 o 
 -12   7   7      513.08      510.02     36.68 o 
 -11   7   7       14.20       16.04     10.57 o 
 -10   7   7      145.45      161.17     26.53 o 
  -9   7   7       37.78       56.03     12.42 o 
  -8   7   7       29.63       20.83      8.35 o 
  -7   7   7      694.60      701.02     34.99 o 
  -6   7   7     1884.83     1785.76     45.15 o 
  -5   7   7      165.44      167.56      8.97 o 
  -4   7   7      783.73      689.18     17.40 o 
  -3   7   7     1402.17     1283.63     12.33 o 
  -2   7   7      883.64      894.78      8.75 o 
  -1   7   7    10405.12    10387.42     61.83 o 
   0   7   7      464.77      466.21      4.83 o 
   1   7   7       67.65       60.91      2.09 o 
   2   7   7      144.28      182.95      3.82 o 
   3   7   7       19.99       27.68      1.48 o 
   4   7   7     1652.80     1764.32     10.43 o 
   5   7   7      884.11      874.76      7.04 o 
   6   7   7      482.84      427.68      4.57 o 
   7   7   7      250.44      284.39      4.35 o 
   8   7   7      158.43      147.00      6.46 o 
   9   7   7       18.73       16.20      3.42 o 
  10   7   7      799.93      819.83     18.31 o 
  11   7   7      326.52      354.42     17.50 o 
  12   7   7       85.54       63.77     11.85 o 
  13   7   7       17.80       16.37     12.42 o 
  14   7   7       54.15       63.77     13.54 o 
  15   7   7       97.20      132.63     16.37 o 
  16   7   7       96.22       94.81     16.37 o 
 -12   8   7       41.70       47.41     17.50 o 
 -11   8   7        2.10       12.42     15.80 o 
 -10   8   7      232.52      231.76     13.55 o 
  -9   8   7      408.99      437.39     15.80 o 
  -8   8   7       35.17       19.11     14.11 o 
  -7   8   7        0.50        1.45      7.95 o 
  -6   8   7      974.96     1019.06     39.79 o 
  -5   8   7       37.01       35.65      7.18 o 
  -4   8   7     2976.10     2836.82     30.05 o 
  -3   8   7     2047.82     2040.04     23.45 o 
  -2   8   7       18.21       18.85      3.03 o 
  -1   8   7       86.60       58.22      2.71 o 
   0   8   7      253.79      253.35      4.22 o 
   1   8   7      623.17      614.41      6.08 o 
   2   8   7       97.33      131.75      2.91 o 
   3   8   7     2488.71     2407.40     14.64 o 
   4   8   7     2581.98     2507.13     14.35 o 
   5   8   7      155.87      177.35      3.23 o 
   6   8   7      580.73      548.75      5.30 o 
   7   8   7       76.31       72.46      2.83 o 
   8   8   7     2743.96     2661.72     39.07 o 
   9   8   7      183.09      170.41      5.57 o 
  10   8   7      413.06      421.21     12.55 o 
  11   8   7        3.03       12.42     10.16 o 
  12   8   7        0.20       -4.51     11.29 o 
  13   8   7      486.01      496.64     21.45 o 
  14   8   7      638.05      668.77     25.96 o 
  15   8   7       66.98       80.70     15.80 o 
  16   8   7       41.68       52.49     16.37 o 
 -11   9   7       97.91       80.70     17.50 o 
 -10   9   7       73.15       86.91     16.93 o 
  -9   9   7      122.71      125.85     16.37 o 
  -8   9   7      401.20      381.51     22.01 o 
  -7   9   7      220.83      171.00     15.80 o 
  -6   9   7      948.09      954.91     28.22 o 
  -5   9   7      677.03      646.76     22.57 o 
  -4   9   7      457.10      463.91     19.19 o 
  -3   9   7      190.52      145.22      7.31 o 
  -2   9   7       68.25       60.21      4.07 o 
  -1   9   7     2421.90     2379.64     21.26 o 
   0   9   7       90.49       51.52      3.42 o 
   1   9   7       20.68       16.30      2.30 o 
   2   9   7      121.94      127.13      3.56 o 
   3   9   7      442.74      427.69      5.23 o 
   4   9   7       78.66       85.71      2.29 o 
   5   9   7     1609.19     1640.18     13.29 o 
   6   9   7      149.80      122.11      3.33 o 
   7   9   7      242.20      229.77      6.78 o 
   8   9   7       85.88       94.70      9.02 o 
   9   9   7      132.08      108.93      5.61 o 
  10   9   7      410.07      410.17      9.40 o 
  11   9   7      272.41      303.26     12.82 o 
  12   9   7       17.48        5.64     11.29 o 
  13   9   7      225.38      244.93     17.50 o 
  14   9   7        0.51       -2.82     12.42 o 
  15   9   7       11.65       22.57     13.54 o 
 -10  10   7       24.69       31.60     16.37 o 
  -9  10   7      349.13      377.00     23.70 o 
  -8  10   7      584.46      611.77     25.96 o 
  -7  10   7       21.78       10.72     12.98 o 
  -6  10   7       81.68       91.43     13.54 o 
  -5  10   7        2.00       -6.21     10.72 o 
  -4  10   7      143.28      130.37     12.98 o 
  -3  10   7      650.40      688.08     21.73 o 
  -2  10   7       18.32       16.25      4.25 o 
  -1  10   7      232.05      226.34      6.02 o 
   0  10   7       29.48       27.75      3.42 o 
   1  10   7       41.60       35.65      3.31 o 
   2  10   7     1171.40     1103.25     10.28 o 
   3  10   7     3116.93     3109.87     21.05 o 
   4  10   7       20.61       17.90      2.59 o 
   5  10   7       15.97       21.57      2.45 o 
   6  10   7      544.98      535.73      9.81 o 
   7  10   7       10.09        5.76      4.10 o 
   8  10   7      691.87      689.96     10.71 o 
   9  10   7       67.07       60.00      5.19 o 
  10  10   7       62.62       56.16      4.62 o 
  11  10   7       56.72       60.06      5.93 o 
  12  10   7      124.77      137.71     14.11 o 
  13  10   7      205.23      199.22     15.80 o 
  14  10   7      454.90      465.04     22.57 o 
  15  10   7        0.76       -4.51     13.54 o 
  -9  11   7       50.26       51.92     16.37 o 
  -8  11   7      306.09      330.72     22.57 o 
  -7  11   7       34.10       27.09     14.11 o 
  -6  11   7      745.11      773.18     27.09 o 
  -5  11   7      152.45      137.71     14.67 o 
  -4  11   7        3.17       18.06     11.29 o 
  -3  11   7       14.12        2.26     10.16 o 
  -2  11   7      205.34      169.31     13.54 o 
  -1  11   7      179.73      211.33      7.65 o 
   0  11   7      728.16      696.03     11.04 o 
   1  11   7      200.20      197.82      6.62 o 
   2  11   7      306.53      302.36      8.55 o 
   3  11   7      153.78      157.83      5.54 o 
   4  11   7       13.93       13.16      3.67 o 
   5  11   7      986.58      962.76     10.75 o 
   6  11   7      151.02      151.42      5.97 o 
   7  11   7       74.59       84.44      5.08 o 
   8  11   7       41.41       50.97      5.08 o 
   9  11   7       68.71       71.44      5.64 o 
  10  11   7       81.68       79.65      5.05 o 
  11  11   7      626.12      660.86     12.14 o 
  12  11   7      495.40      471.25     20.32 o 
  13  11   7       66.11       60.95     13.54 o 
  14  11   7        9.40       14.67     12.98 o 
  15  11   7       14.46       17.50     14.11 o 
  -8  12   7      418.10      457.70     24.83 o 
  -7  12   7       51.18       52.49     15.24 o 
  -6  12   7       79.43       67.16     14.67 o 
  -5  12   7       43.89       37.81     12.98 o 
  -4  12   7       41.13       42.33     12.42 o 
  -3  12   7      479.71      452.62     20.32 o 
  -2  12   7       98.73      108.92     12.42 o 
  -1  12   7       82.67       81.45      5.89 o 
   0  12   7       10.41       23.38      5.05 o 
   1  12   7       81.38       75.45      5.61 o 
   2  12   7      122.93      105.58      5.15 o 
   3  12   7     1513.23     1521.42     15.95 o 
   4  12   7      396.62      360.85      8.31 o 
   5  12   7        9.26       12.26      4.42 o 
   6  12   7        9.91       12.31      4.55 o 
   7  12   7       36.52       30.56      4.87 o 
   8  12   7      494.35      491.01      9.76 o 
   9  12   7      314.12      302.08      8.42 o 
  10  12   7      226.48      223.00      8.31 o 
  11  12   7      112.15       98.13      6.47 o 
  12  12   7        0.64        3.39     11.29 o 
  13  12   7        0.77       -6.77     12.42 o 
  14  12   7      147.69      135.45     15.24 o 
  -7  13   7       26.45       23.70     15.24 o 
  -6  13   7      124.53      129.24     16.37 o 
  -5  13   7      241.65      265.25     18.62 o 
  -4  13   7        4.18        1.13     12.42 o 
  -3  13   7       42.59       45.15     12.42 o 
  -2  13   7       24.08       33.30     12.42 o 
  -1  13   7      232.75      210.51     15.24 o 
   0  13   7       52.88       58.66      5.81 o 
   1  13   7      277.67      275.83      7.84 o 
   2  13   7        2.15       -3.32      4.28 o 
   3  13   7      444.98      467.54      9.49 o 
   4  13   7       51.91       51.81      5.19 o 
   5  13   7       25.93       32.81      5.34 o 
   6  13   7      876.91      844.82     12.35 o 
   7  13   7      205.13      209.45      7.77 o 
   8  13   7        0.57       -2.69      4.95 o 
   9  13   7       30.97       31.97      5.41 o 
  10  13   7       17.39       18.23      5.41 o 
  11  13   7      104.41      106.25      5.81 o 
  12  13   7      193.88      194.71     14.67 o 
  13  13   7        0.38      -11.29     11.85 o 
  -6  14   7        0.25        2.82     14.67 o 
  -5  14   7        4.67       22.57     14.67 o 
  -4  14   7      226.80      235.90     18.06 o 
  -3  14   7       78.05       54.18     14.11 o 
  -2  14   7       24.34       54.74     12.98 o 
  -1  14   7      175.76      183.42     14.67 o 
   0  14   7        9.51        2.51      5.49 o 
   1  14   7      780.07      832.09     12.19 o 
   2  14   7        4.64        2.26      5.30 o 
   3  14   7      117.07      125.93      6.50 o 
   4  14   7       92.33       73.70      6.33 o 
   5  14   7      188.66      165.13      6.70 o 
   6  14   7       13.28       13.80      4.99 o 
   7  14   7       88.17       87.18      5.85 o 
   8  14   7      156.54      165.82      6.93 o 
   9  14   7      367.96      405.52     13.37 o 
  10  14   7       74.88       63.07      6.50 o 
  11  14   7        0.19       -4.11      4.99 o 
  12  14   7        1.78        9.59     11.85 o 
  -5  15   7       87.04       95.38     15.80 o 
  -4  15   7       40.62       43.46     14.11 o 
  -3  15   7        1.73       14.67     12.98 o 
  -2  15   7      234.29      283.88     20.32 o 
  -1  15   7      462.55      440.21     20.32 o 
   0  15   7        6.23        5.20      8.81 o 
   1  15   7      789.11      819.57     12.48 o 
   2  15   7        1.73        2.70      5.64 o 
   3  15   7       36.14       24.98      5.64 o 
   4  15   7        1.44       -7.60      7.60 o 
   5  15   7       20.91       20.97      5.52 o 
   6  15   7      165.91      146.19      7.98 o 
   7  15   7      243.91      271.38     14.39 o 
   8  15   7        4.33       10.96      6.58 o 
   9  15   7       44.33       48.22      7.18 o 
  10  15   7        6.55        3.10      7.18 o 
  11  15   7        1.16       -5.75      5.75 o 
  -3  16   7       11.25       28.22     14.11 o 
  -2  16   7      118.99      127.75     13.26 o 
  -1  16   7       53.66       37.50     10.58 o 
   0  16   7       88.78      120.91     11.24 o 
   1  16   7      203.48      206.57     12.07 o 
   2  16   7       56.27       66.52      6.83 o 
   3  16   7      147.73      154.73      7.60 o 
   4  16   7      185.13      165.19      8.97 o 
   5  16   7       51.65       49.94      7.37 o 
   6  16   7        4.66        9.80      6.98 o 
   7  16   7       37.98       43.44     10.72 o 
   8  16   7       13.63       14.96      7.18 o 
   9  16   7       69.15       69.03      7.77 o 
  10  16   7      200.60      182.61      9.77 o 
   0  17   7        8.39       17.00     17.21 o 
   1  17   7      170.10      207.69     15.80 o 
   2  17   7      163.98      210.51     15.24 o 
   3  17   7        3.73        0.99      7.37 o 
   4  17   7       11.48       17.27      8.47 o 
   5  17   7       59.95       60.45     10.16 o 
   6  17   7        0.40       -4.80      7.18 o 
   7  17   7       67.34       69.84      7.98 o 
   8  17   7       37.27       12.42     10.72 o 
  -3 -17   8       22.36       14.67      4.63 o 
  -2 -17   8      255.53      242.89     10.19 o 
  -1 -17   8       12.51       23.14      7.90 o 
  -6 -16   8       60.27       42.89     17.50 o 
  -5 -16   8        9.23       14.67     16.37 o 
  -4 -16   8      212.75      240.42     22.01 o 
  -3 -16   8        8.52       10.28      3.16 o 
  -2 -16   8       86.47       78.06      3.78 o 
  -1 -16   8       29.91       26.09      3.77 o 
   0 -16   8       87.58       89.18      5.20 o 
   1 -16   8       49.04       53.72      6.53 o 
   2 -16   8       15.74       17.78      6.51 o 
   3 -16   8      211.26      205.87     15.24 o 
  -9 -15   8       16.85       13.71      4.05 o 
  -8 -15   8      174.61      182.85     20.32 o 
  -7 -15   8      290.22      286.13     23.14 o 
  -6 -15   8      241.25      264.20     21.45 o 
  -5 -15   8      110.29      130.37     19.19 o 
  -4 -15   8      210.08      211.07     19.75 o 
  -3 -15   8        3.30        4.04      3.67 o 
  -2 -15   8        4.44       -0.24      2.82 o 
  -1 -15   8       61.37       61.29      3.63 o 
   0 -15   8        0.01       -0.32      3.62 o 
   1 -15   8      336.41      352.27      9.64 o 
   2 -15   8      244.37      231.16      9.27 o 
   3 -15   8       29.25       20.49      6.48 o 
   4 -15   8        1.39        1.86      7.00 o 
   5 -15   8      163.02      195.55     13.15 o 
 -10 -14   8      219.04      219.56      6.34 o 
  -9 -14   8      155.90      156.56      6.46 o 
  -8 -14   8        6.53        3.51      4.42 o 
  -7 -14   8       72.31       87.48     16.93 o 
  -6 -14   8        1.28       10.70     10.35 o 
  -5 -14   8       77.52       87.85     11.97 o 
  -4 -14   8      273.44      278.95     15.33 o 
  -3 -14   8      132.45      111.54     15.80 o 
  -2 -14   8        4.34        0.42      3.84 o 
  -1 -14   8      641.73      661.97      7.44 o 
   0 -14   8      131.52      135.64      4.35 o 
   1 -14   8       67.41       60.01      4.15 o 
   2 -14   8      102.38       82.94      6.65 o 
   3 -14   8        0.06       -4.13      8.02 o 
   4 -14   8      279.15      305.00      8.98 o 
   5 -14   8       27.81       25.74     10.33 o 
   6 -14   8      145.37      156.69     16.08 o 
   7 -14   8      222.78      244.21     14.90 o 
 -11 -13   8        0.85        0.79      5.27 o 
 -10 -13   8       16.62        8.34      3.74 o 
  -9 -13   8       16.43        0.10      4.92 o 
  -8 -13   8       15.66       19.37      3.86 o 
  -7 -13   8      278.48      285.57     22.57 o 
  -6 -13   8      487.25      498.03     18.15 o 
  -5 -13   8       48.72       47.95     10.38 o 
  -4 -13   8        9.60       -0.56      8.92 o 
  -3 -13   8       59.34       51.34     10.17 o 
  -2 -13   8        1.03        0.48      3.11 o 
  -1 -13   8      523.88      489.09      5.84 o 
   0 -13   8       69.17       53.53      3.34 o 
   1 -13   8      422.24      428.82      6.71 o 
   2 -13   8       28.91       26.41      4.47 o 
   3 -13   8        4.02        2.98      4.21 o 
   4 -13   8       67.54       66.71      5.23 o 
   5 -13   8      543.55      567.81      9.91 o 
   6 -13   8       89.31       87.13      8.71 o 
   7 -13   8       54.32       31.88      8.65 o 
   8 -13   8      591.26      661.86     21.26 o 
 -12 -12   8        5.76       -2.01      6.18 o 
 -11 -12   8       49.26       48.59      5.78 o 
 -10 -12   8      103.99       79.76      4.17 o 
  -9 -12   8      413.29      430.09      8.29 o 
  -8 -12   8      152.82      142.49      6.92 o 
  -7 -12   8      271.92      256.47      9.39 o 
  -6 -12   8      336.57      366.12     15.95 o 
  -5 -12   8       16.08       13.26     16.08 o 
  -4 -12   8      582.06      582.06     17.33 o 
  -3 -12   8      571.92      593.60     19.19 o 
  -2 -12   8       14.32        9.88      7.65 o 
  -1 -12   8     1485.08     1470.46     34.25 o 
   0 -12   8      380.60      368.04      5.32 o 
   1 -12   8        0.23       -1.48      2.98 o 
   2 -12   8       76.56       69.57      3.67 o 
   3 -12   8      268.69      242.31      7.23 o 
   4 -12   8      108.94      123.17      6.03 o 
   5 -12   8       78.89       68.66      5.91 o 
   6 -12   8        5.89       19.22      9.71 o 
   7 -12   8      203.17      206.12     13.67 o 
   8 -12   8      278.25      286.00     12.39 o 
   9 -12   8       49.83       47.37      9.12 o 
 -13 -11   8        5.12       -3.53      6.20 o 
 -12 -11   8       70.15       66.00      7.86 o 
 -11 -11   8      420.76      431.47     10.07 o 
 -10 -11   8        0.17        2.40      3.46 o 
  -9 -11   8       23.97       20.10      3.69 o 
  -8 -11   8      125.63      107.53      3.40 o 
  -7 -11   8        0.89       -1.17      3.09 o 
  -6 -11   8     1006.10     1055.26     64.34 o 
  -5 -11   8        4.19        7.29      7.95 o 
  -4 -11   8       72.85       61.79      9.37 o 
  -3 -11   8      353.72      365.56     16.08 o 
  -2 -11   8       37.51       19.04      8.17 o 
  -1 -11   8      779.15      768.09      9.21 o 
   0 -11   8     1065.87     1014.49      9.80 o 
   1 -11   8       80.57       75.86      3.11 o 
   2 -11   8        6.15        4.30      2.93 o 
   3 -11   8      196.59      203.08      6.57 o 
   4 -11   8      110.92      113.37      5.46 o 
   5 -11   8      400.54      393.79      8.95 o 
   6 -11   8      876.69      918.00     20.73 o 
   7 -11   8       16.44       -1.29     18.62 o 
   8 -11   8      529.28      550.82     24.27 o 
   9 -11   8       24.85       21.16      9.58 o 
  10 -11   8      124.69      139.63     12.37 o 
 -13 -10   8       76.97       82.68      7.22 o 
 -12 -10   8        1.63       -2.62      5.85 o 
 -11 -10   8        9.37        4.13      5.35 o 
 -10 -10   8      141.11      141.35      4.66 o 
  -9 -10   8      326.66      323.12      5.73 o 
  -8 -10   8      172.44      160.55      4.88 o 
  -7 -10   8      161.76      153.51      5.19 o 
  -6 -10   8      482.60      442.71     20.16 o 
  -5 -10   8        8.22       12.18      8.17 o 
  -4 -10   8       60.67       66.34      8.38 o 
  -3 -10   8      548.92      533.13     15.10 o 
  -2 -10   8     2565.81     2556.14     61.23 o 
  -1 -10   8      177.15      171.76      4.16 o 
   0 -10   8      107.02       98.43      5.55 o 
   1 -10   8      859.17      837.55      7.54 o 
   2 -10   8      784.61      786.33      7.65 o 
   3 -10   8     1810.38     1848.98     14.52 o 
   4 -10   8       27.91       22.83      4.33 o 
   5 -10   8      304.69      298.41      7.72 o 
   6 -10   8      126.31      116.82     12.98 o 
   7 -10   8        0.22       -3.95     11.85 o 
   8 -10   8      975.66      992.72     28.78 o 
   9 -10   8      570.00      578.47     25.40 o 
  10 -10   8      384.55      398.44     23.14 o 
  11 -10   8      314.50      317.94     21.16 o 
 -14  -9   8        2.66       -0.71      9.36 o 
 -13  -9   8       15.97       20.81      5.72 o 
 -12  -9   8      210.02      203.59      7.52 o 
 -11  -9   8      357.71      393.46     11.65 o 
 -10  -9   8      138.03      136.00      5.53 o 
  -9  -9   8        2.21       -0.34      3.13 o 
  -8  -9   8      138.60      153.23      4.34 o 
  -7  -9   8      102.59       94.62      3.00 o 
  -6  -9   8      299.18      310.07      5.64 o 
  -5  -9   8      922.20      886.42     18.93 o 
  -4  -9   8       16.07       27.18      7.31 o 
  -3  -9   8       81.42       74.84      7.71 o 
  -2  -9   8       51.86       50.46      6.98 o 
  -1  -9   8       29.18       31.52      2.59 o 
   0  -9   8     3237.60     3300.02     25.59 o 
   1  -9   8      369.78      356.99      4.29 o 
   2  -9   8        3.66        1.19      2.39 o 
   3  -9   8      117.62      109.65      3.81 o 
   4  -9   8       28.27       33.92      4.11 o 
   5  -9   8     2188.56     2303.69     24.61 o 
   6  -9   8      843.16      858.29     13.86 o 
   7  -9   8      464.10      439.08     19.75 o 
   8  -9   8      723.56      669.90     24.27 o 
   9  -9   8        7.42        1.13     12.98 o 
  10  -9   8       99.06       97.64     15.24 o 
  11  -9   8      141.94      147.86     17.50 o 
  12  -9   8      118.96      123.64     12.57 o 
 -14  -8   8      238.02      228.74     12.88 o 
 -13  -8   8      619.35      675.75     18.03 o 
 -12  -8   8       25.92       25.11      5.21 o 
 -11  -8   8       40.40       49.67      5.21 o 
 -10  -8   8       90.26       72.55      4.84 o 
  -9  -8   8      114.49       95.93      3.99 o 
  -8  -8   8     1643.37     1692.57     13.00 o 
  -7  -8   8        4.63        2.10      2.04 o 
  -6  -8   8       14.91       21.07      2.60 o 
  -5  -8   8      411.93      429.04     14.01 o 
  -4  -8   8      120.30      119.21      8.75 o 
  -3  -8   8     1087.79     1081.85     20.34 o 
  -2  -8   8      927.93      920.37     33.30 o 
  -1  -8   8        0.91        2.44      3.26 o 
   0  -8   8      731.25      642.02      9.96 o 
   1  -8   8      574.22      541.83      5.00 o 
   2  -8   8       88.26       77.90      3.03 o 
   3  -8   8     4260.71     4329.75     25.12 o 
   4  -8   8     1011.77     1015.91     10.45 o 
   5  -8   8      756.83      722.94     11.14 o 
   6  -8   8     1254.02     1222.66     19.36 o 
   7  -8   8        8.50       13.54     10.16 o 
   8  -8   8       72.53       78.45     12.42 o 
   9  -8   8      178.42      168.18     15.24 o 
  10  -8   8       56.50       36.68     13.54 o 
  11  -8   8      324.04      315.48     22.01 o 
  12  -8   8       14.25       10.16     15.24 o 
  13  -8   8        1.47        2.82     11.17 o 
 -14  -7   8       28.08       29.48      9.88 o 
 -13  -7   8       68.44       73.83     18.34 o 
 -12  -7   8       27.63       25.14      5.34 o 
 -11  -7   8      499.59      531.15     16.37 o 
 -10  -7   8      191.40      185.91      6.48 o 
  -9  -7   8       14.20       17.91      3.07 o 
  -8  -7   8        9.34        2.24      2.65 o 
  -7  -7   8      493.62      487.97      5.44 o 
  -6  -7   8       90.35       84.88      4.07 o 
  -5  -7   8     1454.52     1407.34     12.86 o 
  -4  -7   8     2916.82     2902.67     30.72 o 
  -3  -7   8      677.36      607.48     11.92 o 
  -2  -7   8      172.08      184.33      5.54 o 
  -1  -7   8       65.36       81.38      4.33 o 
   0  -7   8        9.22       11.87      2.15 o 
   1  -7   8     5153.81     5442.10     33.01 o 
   2  -7   8     1452.01     1479.97     10.43 o 
   3  -7   8     3102.98     3000.25     17.85 o 
   4  -7   8       20.11       14.69      2.16 o 
   5  -7   8        5.72        9.54      3.06 o 
   6  -7   8     1319.42     1298.84     13.76 o 
   7  -7   8      431.76      437.84     15.24 o 
   8  -7   8      517.43      518.65     20.32 o 
   9  -7   8       25.00       36.12     12.42 o 
  10  -7   8       49.62       42.33     12.98 o 
  11  -7   8      317.12      299.68     21.45 o 
  12  -7   8      363.35      351.60     23.14 o 
  13  -7   8       86.27       85.22     18.06 o 
 -15  -6   8      100.53       90.30     15.80 o 
 -14  -6   8       82.65       79.88     10.93 o 
 -13  -6   8      405.88      395.04     14.77 o 
 -12  -6   8        7.96       -7.69      8.12 o 
 -11  -6   8       47.32       44.35      5.15 o 
 -10  -6   8      235.13      224.42      7.11 o 
  -9  -6   8      557.65      585.06      8.94 o 
  -8  -6   8     1017.02     1040.74      8.32 o 
  -7  -6   8     1092.65     1145.93      9.45 o 
  -6  -6   8      449.25      494.97      5.08 o 
  -5  -6   8      231.63      252.50      5.13 o 
  -4  -6   8      408.12      402.74      7.58 o 
  -3  -6   8      100.06       92.59      4.38 o 
  -2  -6   8     3961.95     3945.18     46.75 o 
  -1  -6   8      813.35      855.67     11.33 o 
   0  -6   8       14.32        7.17      1.73 o 
   1  -6   8     2981.37     2967.72     20.34 o 
   2  -6   8        8.69       14.28      1.82 o 
   3  -6   8      898.60      983.16      7.56 o 
   4  -6   8     1107.06     1104.27      8.26 o 
   5  -6   8        7.90       11.30      2.57 o 
   6  -6   8       61.55       75.72      3.95 o 
   7  -6   8        5.10        3.66      5.12 o 
   8  -6   8        1.79        3.95      9.59 o 
   9  -6   8      612.30      566.62     20.88 o 
  10  -6   8      238.18      199.79     16.37 o 
  11  -6   8       42.73       44.02     14.11 o 
  12  -6   8      844.27      844.29     30.48 o 
  13  -6   8       11.48       11.29     15.24 o 
  14  -6   8      110.86       88.04     18.06 o 
 -15  -5   8      228.64      208.82     18.06 o 
 -14  -5   8       29.91       48.25      9.95 o 
 -13  -5   8        1.43       -7.07      8.75 o 
 -12  -5   8      146.63      141.80     10.28 o 
 -11  -5   8       82.05       84.63      5.53 o 
 -10  -5   8     1641.67     1666.55     17.66 o 
  -9  -5   8      233.00      224.42      6.65 o 
  -8  -5   8      140.94      133.50      3.28 o 
  -7  -5   8      524.19      573.98      6.31 o 
  -6  -5   8      682.25      669.64      6.33 o 
  -5  -5   8     1771.98     1872.09     13.93 o 
  -4  -5   8     6672.66     6687.65     60.49 o 
  -3  -5   8       87.29       84.59      3.09 o 
  -2  -5   8      625.66      654.46      9.31 o 
  -1  -5   8       48.42       37.13      2.07 o 
   0  -5   8      535.02      500.01      5.30 o 
   1  -5   8    16262.04    16579.69     98.31 o 
   2  -5   8     1204.44     1264.38      8.91 o 
   3  -5   8      563.66      556.45      4.77 o 
   4  -5   8       11.28        9.80      1.95 o 
   5  -5   8      114.97      121.79      3.32 o 
   6  -5   8       82.13       66.79      3.97 o 
   7  -5   8     1370.05     1327.15     16.34 o 
   8  -5   8      334.67      354.62     11.37 o 
   9  -5   8        4.20        0.96      6.58 o 
  10  -5   8      206.59      200.61     10.57 o 
  11  -5   8      320.25      335.38     14.13 o 
  12  -5   8      939.19      945.83     20.75 o 
  13  -5   8      653.43      652.97     28.22 o 
  14  -5   8       57.53       51.36     16.37 o 
 -15  -4   8      258.04      252.84     20.32 o 
 -14  -4   8      120.90      122.30     11.17 o 
 -13  -4   8       77.49       70.73     10.35 o 
 -12  -4   8      288.54      281.63     13.56 o 
 -11  -4   8        8.70        8.44      7.95 o 
 -10  -4   8      302.37      287.31      7.59 o 
  -9  -4   8     1325.00     1273.00     14.24 o 
  -8  -4   8      264.41      257.79      6.37 o 
  -7  -4   8      763.78      733.67      5.97 o 
  -6  -4   8      370.11      329.99      4.60 o 
  -5  -4   8      301.79      263.36      3.93 o 
  -4  -4   8      404.43      423.18      4.64 o 
  -3  -4   8      230.01      193.81      6.23 o 
  -2  -4   8     2394.27     2157.07     18.05 o 
  -1  -4   8     6480.15     6749.51     49.02 o 
   0  -4   8     2771.23     3022.15     20.27 o 
   1  -4   8       53.76       35.30      1.48 o 
   2  -4   8        6.56        1.12      1.39 o 
   3  -4   8      142.25      158.58      3.04 o 
   4  -4   8      369.40      432.37      4.34 o 
   5  -4   8      948.14      949.32      7.53 o 
   6  -4   8      247.44      269.74      4.51 o 
   7  -4   8     1331.11     1264.76     15.68 o 
   8  -4   8       12.28       -0.86      6.18 o 
   9  -4   8      113.07      116.84      8.35 o 
  10  -4   8     1308.69     1321.95     23.14 o 
  11  -4   8      514.72      517.20     15.80 o 
  12  -4   8      224.44      220.79     12.17 o 
  13  -4   8       94.53       74.07     11.15 o 
  14  -4   8       50.50       50.54     10.77 o 
  15  -4   8      270.53      271.56     15.15 o 
 -15  -3   8      177.52      160.28     18.62 o 
 -14  -3   8       13.74       24.83      9.98 o 
 -13  -3   8      120.55       98.57     18.62 o 
 -12  -3   8      366.92      354.93     14.13 o 
 -11  -3   8      296.17      274.40     12.75 o 
 -10  -3   8      454.47      441.98     13.66 o 
  -9  -3   8      829.35      843.78     11.22 o 
  -8  -3   8      447.19      434.65      6.97 o 
  -7  -3   8      288.33      264.77      4.26 o 
  -6  -3   8      187.20      185.80      3.83 o 
  -5  -3   8       89.48       65.43      2.08 o 
  -4  -3   8    12460.54    12844.22     87.58 o 
  -3  -3   8     1828.46     1994.06     14.55 o 
  -2  -3   8     2456.32     2666.11     17.55 o 
  -1  -3   8       98.61      126.09      2.20 o 
   0  -3   8     3513.54     3807.45     23.18 o 
   1  -3   8     6855.78     7203.52     47.04 o 
   2  -3   8     6123.30     6518.71     34.46 o 
   3  -3   8     1006.01     1137.32      6.73 o 
   4  -3   8      615.07      679.01      5.55 o 
   5  -3   8      421.26      336.43      4.74 o 
   6  -3   8     3041.36     2972.86     26.56 o 
   7  -3   8     5473.23     5537.84     53.32 o 
   8  -3   8     1683.28     1668.17     12.47 o 
   9  -3   8      550.81      531.70      7.12 o 
  10  -3   8      151.90      142.22      4.89 o 
  11  -3   8      180.00      175.72      5.54 o 
  12  -3   8       27.09       20.67      3.65 o 
  13  -3   8     1392.32     1362.91     25.93 o 
  14  -3   8       40.72       55.06     10.97 o 
  15  -3   8      147.28      162.85     13.36 o 
 -15  -2   8      285.35      292.91     21.45 o 
 -14  -2   8       13.09        4.51     14.67 o 
 -13  -2   8        3.30       -4.51      8.78 o 
 -12  -2   8       20.74       11.01      8.38 o 
 -11  -2   8       62.37       55.73      8.57 o 
 -10  -2   8      180.23      178.34     13.54 o 
  -9  -2   8     3234.63     3207.53     40.47 o 
  -8  -2   8       23.54       28.68      3.42 o 
  -7  -2   8       18.29       20.49      2.55 o 
  -6  -2   8     2589.51     2567.81     17.95 o 
  -5  -2   8     1603.07     1614.14     10.86 o 
  -4  -2   8     1041.38     1123.64      8.42 o 
  -3  -2   8     1236.09     1278.43     12.46 o 
  -2  -2   8      186.60      174.48      3.08 o 
  -1  -2   8     9912.49    10478.63     66.99 o 
   0  -2   8     1688.08     1711.93     10.90 o 
   1  -2   8     4797.11     5044.85     30.14 o 
   2  -2   8      237.26      256.69      3.08 o 
   3  -2   8     1184.79     1208.44      7.35 o 
   4  -2   8      113.41      136.48      3.75 o 
   5  -2   8     6660.92     6818.31     35.42 o 
   6  -2   8     1232.51     1281.91      7.87 o 
   7  -2   8       21.93       30.85      1.74 o 
   8  -2   8     1076.93     1028.45      8.10 o 
   9  -2   8      339.96      307.25      5.85 o 
  10  -2   8      299.30      304.30      6.60 o 
  11  -2   8     1370.17     1378.95     17.68 o 
  12  -2   8        0.63        5.02      5.31 o 
  13  -2   8       66.39       59.09      4.94 o 
  14  -2   8      143.19      133.04      5.65 o 
  15  -2   8       16.99        7.39      4.67 o 
 -15  -1   8      168.51      128.68     18.06 o 
 -14  -1   8      100.22       79.01     15.80 o 
 -13  -1   8       15.01       18.89      9.15 o 
 -12  -1   8      633.26      611.77     24.27 o 
 -11  -1   8     1378.41     1401.88     34.43 o 
 -10  -1   8      663.76      672.72     22.57 o 
  -9  -1   8     1610.11     1671.06     40.35 o 
  -8  -1   8        3.45        5.49      3.86 o 
  -7  -1   8       44.95       41.38      2.60 o 
  -6  -1   8       17.92       13.22      2.01 o 
  -5  -1   8      205.85      173.81      3.62 o 
  -4  -1   8     5839.20     6137.21     36.51 o 
  -3  -1   8      141.28      166.21      2.69 o 
  -2  -1   8     1464.51     1804.25     11.35 o 
  -1  -1   8      104.57      152.62      3.49 o 
   0  -1   8     6102.15     6225.18     34.57 o 
   1  -1   8     1078.28     1096.54      6.60 o 
   2  -1   8     1794.09     1628.99      8.82 o 
   3  -1   8      793.78      773.48      4.60 o 
   4  -1   8      172.43      142.64      2.02 o 
   5  -1   8      267.74      227.13      2.54 o 
   6  -1   8     1573.38     1498.89      8.62 o 
   7  -1   8     2350.41     2367.08     14.42 o 
   8  -1   8    10320.72    10576.67     58.92 o 
   9  -1   8      678.15      724.84      9.49 o 
  10  -1   8      204.45      198.24      7.30 o 
  11  -1   8        9.10        0.85      7.58 o 
  12  -1   8        5.16       10.96      8.17 o 
  13  -1   8      954.59      919.30     15.10 o 
  14  -1   8      466.15      498.26     12.19 o 
  15  -1   8       36.64       54.62      7.33 o 
  16  -1   8       70.80       73.66      7.53 o 
 -15   0   8      129.85      106.67     18.06 o 
 -14   0   8      558.75      590.89     26.53 o 
 -13   0   8      116.24      111.18     15.80 o 
 -12   0   8      134.75      118.52     15.24 o 
 -11   0   8      761.75      760.76     25.40 o 
 -10   0   8       40.92       37.25     10.72 o 
  -9   0   8       97.36      103.40      7.95 o 
  -8   0   8      272.89      256.51      8.71 o 
  -7   0   8      237.24      231.30      5.03 o 
  -6   0   8     2364.22     2479.08     21.49 o 
  -5   0   8       34.07       41.89      2.29 o 
  -4   0   8       47.59       76.09      2.79 o 
  -3   0   8     4969.11     5129.37     30.65 o 
  -2   0   8       90.47       71.67      1.89 o 
  -1   0   8       26.71       28.76      2.77 o 
   0   0   8     6373.50     6226.72     31.82 o 
   1   0   8     1281.83     1367.44      6.72 o 
   2   0   8        7.63        7.68      1.26 o 
   3   0   8     1727.39     1722.18      8.47 o 
   4   0   8      665.23      705.52      4.64 o 
   5   0   8    11741.30    11582.79     60.11 o 
   6   0   8     4553.53     4875.81     26.36 o 
   7   0   8      175.39      171.54      3.84 o 
   8   0   8       24.95       29.96      2.18 o 
   9   0   8      323.79      359.03      6.83 o 
  10   0   8     1347.08     1343.84     18.11 o 
  11   0   8     1061.76     1043.06     25.40 o 
  12   0   8       28.32       31.29     13.54 o 
  13   0   8        4.19        0.85      8.78 o 
  14   0   8       23.33       34.77     10.17 o 
  15   0   8       75.26       70.82     11.37 o 
  16   0   8      144.80      137.71     18.62 o 
 -14   1   8      118.20       93.68     16.93 o 
 -13   1   8       82.58       86.91     15.80 o 
 -12   1   8        0.95        6.77     12.98 o 
 -11   1   8      388.44      353.29     18.62 o 
 -10   1   8       40.42       37.63      7.95 o 
  -9   1   8      829.48      848.20     17.36 o 
  -8   1   8     1049.10     1072.31     18.95 o 
  -7   1   8      311.22      315.15      6.37 o 
  -6   1   8     2890.84     2824.00     24.89 o 
  -5   1   8     1235.54     1238.71      7.63 o 
  -4   1   8        5.08        2.47      1.21 o 
  -3   1   8      736.63      839.57      5.49 o 
  -2   1   8     4629.05     4901.72     23.30 o 
  -1   1   8     1987.85     2181.51     11.89 o 
   0   1   8     3711.99     3585.97     19.05 o 
   1   1   8     2431.65     2568.86     14.81 o 
   2   1   8      299.99      251.97      2.46 o 
   3   1   8     4529.57     4330.79     22.12 o 
   4   1   8     2754.34     2897.72     17.06 o 
   5   1   8      496.85      513.40      4.38 o 
   6   1   8     1685.23     1844.39     11.57 o 
   7   1   8     1178.18     1251.75      8.03 o 
   8   1   8     2634.55     2782.07     18.08 o 
   9   1   8     1794.26     1781.64     14.96 o 
  10   1   8     1287.35     1307.31     16.63 o 
  11   1   8       81.81       87.70      8.35 o 
  12   1   8      172.68      189.31     10.77 o 
  13   1   8       17.93       14.52      8.57 o 
  14   1   8      901.56      919.89     21.16 o 
  15   1   8       87.34       79.58     15.24 o 
  16   1   8        0.58        9.59     15.80 o 
 -14   2   8      284.85      328.46     24.27 o 
 -13   2   8      783.05      807.61     29.91 o 
 -12   2   8       78.25       80.14     15.24 o 
 -11   2   8      377.52      377.00     14.77 o 
 -10   2   8       30.96       30.88      9.59 o 
  -9   2   8       79.63       80.05      8.17 o 
  -8   2   8      782.69      810.33     15.99 o 
  -7   2   8       71.90       66.80      2.77 o 
  -6   2   8     2751.58     2719.45     17.61 o 
  -5   2   8       54.16       44.28      2.46 o 
  -4   2   8      414.73      436.72      3.81 o 
  -3   2   8     4445.87     4267.17     22.99 o 
  -2   2   8     3643.51     3140.35     18.27 o 
  -1   2   8      902.03      851.71      5.64 o 
   0   2   8     3898.54     3505.23     20.23 o 
   1   2   8     2388.39     2495.09     14.69 o 
   2   2   8        6.70        1.21      1.20 o 
   3   2   8     1639.98     1493.60      7.88 o 
   4   2   8     4989.92     5052.83     25.29 o 
   5   2   8     1781.99     1619.15      9.50 o 
   6   2   8     2256.52     2255.38     12.81 o 
   7   2   8      241.77      254.51      3.54 o 
   8   2   8     2089.17     2128.64     19.02 o 
   9   2   8     1731.97     1746.24     16.55 o 
  10   2   8      269.65      285.06     11.57 o 
  11   2   8     1430.71     1397.29     22.94 o 
  12   2   8      669.04      660.58     16.56 o 
  13   2   8      162.60      167.68     14.11 o 
  14   2   8      123.32       91.99     15.24 o 
  15   2   8      188.90      208.25     18.62 o 
  16   2   8        0.64        7.90     15.24 o 
 -14   3   8       15.64       36.12     16.37 o 
 -13   3   8        3.64       10.72     15.24 o 
 -12   3   8       14.50       10.47      9.77 o 
 -11   3   8      276.81      266.25     16.08 o 
 -10   3   8       88.59       78.39      9.18 o 
  -9   3   8       75.23       61.94      6.02 o 
  -8   3   8      532.35      540.93      9.92 o 
  -7   3   8       33.65       42.23      3.62 o 
  -6   3   8      107.97      110.24      2.98 o 
  -5   3   8     2257.42     2164.79     14.49 o 
  -4   3   8     1867.41     1838.47     13.92 o 
  -3   3   8       99.41      121.16      2.40 o 
  -2   3   8     6043.80     5953.39     37.54 o 
  -1   3   8       99.25       80.59      1.75 o 
   0   3   8     7252.97     7153.20     37.42 o 
   1   3   8     4983.36     5115.37     25.66 o 
   2   3   8      614.40      690.50      4.50 o 
   3   3   8     4165.29     3991.59     20.22 o 
   4   3   8      441.17      564.92      4.14 o 
   5   3   8       19.76       25.97      1.13 o 
   6   3   8     1048.08     1010.83      6.39 o 
   7   3   8       77.11       70.79      2.84 o 
   8   3   8       29.37       34.03      3.20 o 
   9   3   8     1126.98     1160.67     12.64 o 
  10   3   8      589.83      606.57     13.97 o 
  11   3   8      200.57      198.67     10.35 o 
  12   3   8      139.42      156.38     13.54 o 
  13   3   8        2.27        5.64     11.29 o 
  14   3   8      101.11      100.46     14.11 o 
  15   3   8      334.81      329.03     22.57 o 
  16   3   8        1.49        5.64     15.24 o 
 -13   4   8      471.67      463.10     17.96 o 
 -12   4   8      127.07      120.97     11.57 o 
 -11   4   8      353.94      345.58     18.91 o 
 -10   4   8        0.96        2.28      4.99 o 
  -9   4   8       16.53        3.40      4.90 o 
  -8   4   8        9.07        3.67      7.18 o 
  -7   4   8     4670.65     4614.54     57.07 o 
  -6   4   8        9.59        5.12      2.63 o 
  -5   4   8      491.12      465.63      5.17 o 
  -4   4   8      165.43      143.95      3.07 o 
  -3   4   8      340.84      410.06      4.22 o 
  -2   4   8     6532.80     6373.24     31.81 o 
  -1   4   8     1926.72     1956.80     10.52 o 
   0   4   8     2144.06     2094.47     10.61 o 
   1   4   8     5227.12     5228.45     26.16 o 
   2   4   8     1247.16     1191.22     10.07 o 
   3   4   8      980.10      931.74      6.55 o 
   4   4   8     1009.26      937.12      9.73 o 
   5   4   8      979.67      935.99      7.63 o 
   6   4   8      655.01      688.44      6.36 o 
   7   4   8     1705.41     1775.14     16.21 o 
   8   4   8      136.94      138.83      3.93 o 
   9   4   8        4.51        9.21      4.48 o 
  10   4   8     1290.40     1294.10     22.48 o 
  11   4   8       86.22       86.91     10.72 o 
  12   4   8      277.94      262.99     18.06 o 
  13   4   8        4.78       -6.77     11.85 o 
  14   4   8       51.12       36.68     13.54 o 
  15   4   8       95.09      111.74     16.37 o 
  16   4   8        7.18       -7.90     14.67 o 
 -13   5   8       37.08       44.63      6.87 o 
 -12   5   8      282.52      271.63      9.78 o 
 -11   5   8      212.12      226.53      7.15 o 
 -10   5   8      448.31      457.22     10.80 o 
  -9   5   8      437.71      437.92     15.42 o 
  -8   5   8       86.13       86.07      5.87 o 
  -7   5   8       36.40       34.49      4.80 o 
  -6   5   8        0.29        0.15      2.72 o 
  -5   5   8      213.64      209.00      4.19 o 
  -4   5   8     1524.00     1546.75     10.08 o 
  -3   5   8        3.32        8.61      1.61 o 
  -2   5   8     5769.67     5469.09     28.90 o 
  -1   5   8     1517.53     1472.78      8.21 o 
   0   5   8      427.82      395.77      4.20 o 
   1   5   8     1641.98     1730.97     11.48 o 
   2   5   8     5570.82     5686.97     33.98 o 
   3   5   8     3519.00     3530.84     23.40 o 
   4   5   8     1775.19     1700.52     11.32 o 
   5   5   8      182.89      233.40      4.40 o 
   6   5   8       34.86       46.12      2.06 o 
   7   5   8      219.83      248.98      3.77 o 
   8   5   8      106.26       92.29      4.94 o 
   9   5   8      899.21      876.30     11.95 o 
  10   5   8      388.96      385.09     14.96 o 
  11   5   8      145.32      125.85     12.42 o 
  12   5   8      358.71      357.24     19.19 o 
  13   5   8      447.95      450.36     19.75 o 
  14   5   8       75.59       58.13     14.11 o 
  15   5   8      304.63      251.14     19.19 o 
  16   5   8      201.19      170.44     18.62 o 
 -13   6   8      625.41      605.60     20.35 o 
 -12   6   8      187.52      190.63      7.49 o 
 -11   6   8       19.24       10.30      4.33 o 
 -10   6   8      158.24      170.99      6.34 o 
  -9   6   8       14.88       17.14      3.93 o 
  -8   6   8      301.48      271.63      6.69 o 
  -7   6   8     2103.12     2048.27     18.98 o 
  -6   6   8     2145.27     2029.42     28.79 o 
  -5   6   8        5.75        4.01      2.12 o 
  -4   6   8     1720.36     1778.32     12.97 o 
  -3   6   8        1.62        1.61      1.32 o 
  -2   6   8     1714.92     1716.00     15.84 o 
  -1   6   8     2167.46     1959.95     15.62 o 
   0   6   8        4.66        5.48      1.58 o 
   1   6   8     5412.60     5615.24     33.76 o 
   2   6   8      127.17      124.87      2.86 o 
   3   6   8     2661.91     2618.58     16.59 o 
   4   6   8     1434.12     1455.66     10.03 o 
   5   6   8      536.41      535.57      5.08 o 
   6   6   8        2.25        3.10      2.07 o 
   7   6   8     2462.63     2459.65     17.61 o 
   8   6   8      179.47      167.15      5.15 o 
   9   6   8      826.50      834.96     17.19 o 
  10   6   8     1277.69     1241.46     19.44 o 
  11   6   8      119.94       95.38     11.85 o 
  12   6   8      268.07      279.93     18.06 o 
  13   6   8      389.14      400.70     20.88 o 
  14   6   8        9.57        8.47     12.98 o 
  15   6   8       26.31       16.93     14.11 o 
  16   6   8       45.82       54.18     15.80 o 
 -12   7   8        8.36       27.94     11.57 o 
 -11   7   8        2.68        6.45     10.35 o 
 -10   7   8      692.90      698.64     19.35 o 
  -9   7   8      600.78      556.55     16.47 o 
  -8   7   8       84.55       79.85      9.55 o 
  -7   7   8        2.89       -3.04      7.90 o 
  -6   7   8        1.13       16.66      7.37 o 
  -5   7   8       24.68       26.24      7.15 o 
  -4   7   8     2898.53     2922.99     30.60 o 
  -3   7   8      433.81      457.83      9.37 o 
  -2   7   8     4048.78     3727.01     28.09 o 
  -1   7   8        3.21       22.79      2.55 o 
   0   7   8     1225.92     1239.32      9.33 o 
   1   7   8       32.99       42.59      4.69 o 
   2   7   8     2914.18     2839.38     17.93 o 
   3   7   8      126.61      132.74      3.07 o 
   4   7   8      140.18      155.31      3.38 o 
   5   7   8        1.29        8.25      2.19 o 
   6   7   8       38.81       44.63      2.81 o 
   7   7   8     1704.55     1614.46     17.70 o 
   8   7   8     2187.66     2213.81     17.89 o 
   9   7   8      338.45      332.11      6.69 o 
  10   7   8      417.54      410.29     17.50 o 
  11   7   8      357.39      358.94     18.06 o 
  12   7   8       31.74       37.81     11.29 o 
  13   7   8      373.40      356.11     20.88 o 
  14   7   8       55.04       28.22     13.54 o 
  15   7   8      135.01      146.17     16.93 o 
  16   7   8      216.25      216.72     19.75 o 
 -11   8   8      778.41      848.79     22.15 o 
 -10   8   8       36.37       33.21     10.17 o 
  -9   8   8       55.13       51.66     10.17 o 
  -8   8   8        1.70        7.62      8.78 o 
  -7   8   8      959.41      904.02     19.54 o 
  -6   8   8      739.04      731.93     17.15 o 
  -5   8   8       19.28       19.05      7.15 o 
  -4   8   8      439.69      473.98     13.15 o 
  -3   8   8      875.59      775.50     11.83 o 
  -2   8   8      230.85      183.34      5.49 o 
  -1   8   8     1470.71     1560.40     12.37 o 
   0   8   8       43.31       50.79      2.99 o 
   1   8   8       70.71       61.51      2.63 o 
   2   8   8      124.79      108.87      3.11 o 
   3   8   8       50.94       59.31      2.30 o 
   4   8   8       64.39       58.33      2.39 o 
   5   8   8     3415.33     3333.67     20.97 o 
   6   8   8     1806.72     1772.64     13.34 o 
   7   8   8     1049.70     1068.84     12.46 o 
   8   8   8       71.25       73.90      4.75 o 
   9   8   8       40.92       37.56      4.07 o 
  10   8   8      285.18      311.44     10.49 o 
  11   8   8      103.25       94.81     11.85 o 
  12   8   8      220.88      208.25     15.24 o 
  13   8   8      523.81      582.99     23.14 o 
  14   8   8       37.89       29.91     14.11 o 
  15   8   8       36.54       20.32     14.11 o 
  16   8   8       33.24       11.85     15.24 o 
 -11   9   8       28.91       47.97     16.93 o 
 -10   9   8       48.13       59.26     15.24 o 
  -9   9   8     1229.01     1309.33     37.25 o 
  -8   9   8      222.88      221.23     18.06 o 
  -7   9   8      198.04      218.41     17.50 o 
  -6   9   8        9.89        2.82     11.29 o 
  -5   9   8      107.75      102.71     12.98 o 
  -4   9   8      233.49      246.06     16.37 o 
  -3   9   8      676.09      655.82     25.96 o 
  -2   9   8       21.23       18.57      5.12 o 
  -1   9   8      451.76      393.12      6.96 o 
   0   9   8      281.59      235.58      5.69 o 
   1   9   8       66.16       67.81      3.48 o 
   2   9   8      529.62      519.86      5.82 o 
   3   9   8     3342.23     3157.33     19.02 o 
   4   9   8      112.36       96.01      2.59 o 
   5   9   8      521.09      522.94      5.41 o 
   6   9   8       94.85       75.67      4.50 o 
   7   9   8      117.83      116.24      5.28 o 
   8   9   8     2289.80     2233.06     23.85 o 
   9   9   8        7.76        7.20      4.56 o 
  10   9   8      588.04      591.58     10.95 o 
  11   9   8      263.84      263.56     17.50 o 
  12   9   8        3.08        8.47     10.72 o 
  13   9   8       87.34       73.93     14.11 o 
  14   9   8      223.70      205.43     17.50 o 
  15   9   8       30.12       19.19     13.54 o 
 -10  10   8       70.93       60.95     16.93 o 
  -9  10   8       43.07       49.66     15.80 o 
  -8  10   8      164.15      183.42     18.06 o 
  -7  10   8      129.23      147.30     15.24 o 
  -6  10   8      301.71      268.64     17.50 o 
  -5  10   8      233.97      246.63     16.37 o 
  -4  10   8      153.80      135.45     12.98 o 
  -3  10   8       86.51       85.22     11.85 o 
  -2  10   8      151.49      128.68      7.18 o 
  -1  10   8      508.16      493.58     10.35 o 
   0  10   8     1096.21     1048.06     12.71 o 
   1  10   8       33.16       35.80      3.42 o 
   2  10   8      112.10       95.11      4.10 o 
   3  10   8      159.13      172.98      5.42 o 
   4  10   8      857.65      821.07     12.66 o 
   5  10   8     1492.46     1451.48     16.69 o 
   6  10   8      822.44      790.01     11.37 o 
   7  10   8      104.29       94.91      6.01 o 
   8  10   8       99.10       87.80      5.28 o 
   9  10   8      114.44      104.07      5.93 o 
  10  10   8        8.27        9.36      4.24 o 
  11  10   8      324.11      323.93     16.36 o 
  12  10   8       45.90       41.20     11.85 o 
  13  10   8      127.26      103.28     14.11 o 
  14  10   8      100.20      104.41     15.24 o 
  15  10   8        2.74        5.08     14.11 o 
  -9  11   8      134.61      119.65     18.06 o 
  -8  11   8      276.53      256.22     20.32 o 
  -7  11   8       62.17       58.69     14.67 o 
  -6  11   8      339.27      331.28     20.88 o 
  -5  11   8       15.32       -4.51     11.85 o 
  -4  11   8       57.24       43.46     11.85 o 
  -3  11   8      363.64      374.74     18.62 o 
  -2  11   8       40.89       34.43     10.72 o 
  -1  11   8        2.54        4.01      4.62 o 
   0  11   8       13.83       23.85      4.69 o 
   1  11   8        4.91        3.58      5.10 o 
   2  11   8     2140.08     2035.01     41.48 o 
   3  11   8     1328.32     1325.11     16.14 o 
   4  11   8      485.99      435.18      8.75 o 
   5  11   8      211.27      204.88      7.00 o 
   6  11   8       26.04       30.53      6.53 o 
   7  11   8      281.49      283.79      9.96 o 
   8  11   8      294.31      320.11      8.55 o 
   9  11   8      398.49      387.34      9.11 o 
  10  11   8        1.16       -3.28      4.22 o 
  11  11   8      191.71      163.85      7.24 o 
  12  11   8        3.34        6.21     11.29 o 
  13  11   8        3.76       15.80     12.98 o 
  14  11   8      238.57      251.14     18.06 o 
  15  11   8       67.63       74.50     15.24 o 
  -8  12   8       43.20       72.24     16.93 o 
  -7  12   8       10.41       10.16     14.11 o 
  -6  12   8       78.62       66.60     14.67 o 
  -5  12   8      216.58      204.86     16.93 o 
  -4  12   8        6.19        7.34     11.85 o 
  -3  12   8       30.60       36.12     11.85 o 
  -2  12   8       31.43       32.17     11.29 o 
  -1  12   8       71.76       54.74     11.29 o 
   0  12   8     1430.74     1486.35     18.52 o 
   1  12   8      265.60      264.39     14.17 o 
   2  12   8       91.11       78.88      5.95 o 
   3  12   8        1.48       22.47      5.30 o 
   4  12   8        0.93       -0.73      4.69 o 
   5  12   8      165.68      166.35      6.50 o 
   6  12   8      791.43      806.27     12.02 o 
   7  12   8       39.91       38.82      5.08 o 
   8  12   8       41.49       47.29      5.48 o 
   9  12   8        0.76       -1.07      4.95 o 
  10  12   8       30.64       20.82      5.61 o 
  11  12   8      285.59      247.86      9.18 o 
  12  12   8      360.67      378.69     19.19 o 
  13  12   8        3.83        0.56     12.42 o 
  14  12   8        1.38       27.09     13.54 o 
  -7  13   8       92.37      103.28     16.93 o 
  -6  13   8        0.20        2.26     14.11 o 
  -5  13   8       92.89       81.27     15.24 o 
  -4  13   8       30.44       20.88     12.98 o 
  -3  13   8       62.22       93.68     13.54 o 
  -2  13   8     1469.97     1514.19     36.68 o 
  -1  13   8      192.51      230.83     15.24 o 
   0  13   8      222.25      238.25     10.00 o 
   1  13   8      483.90      514.63     10.80 o 
   2  13   8      171.91      149.17      6.11 o 
   3  13   8      493.11      493.44     16.27 o 
   4  13   8      792.22      788.86     14.34 o 
   5  13   8      238.06      224.99      8.02 o 
   6  13   8       26.90       29.71      5.19 o 
   7  13   8       47.58       45.26      5.52 o 
   8  13   8      133.53      136.80     15.22 o 
   9  13   8      223.27      206.71      7.77 o 
  10  13   8       41.43       40.96      5.97 o 
  11  13   8       11.54       10.04      5.20 o 
  12  13   8        4.55       -2.82     11.29 o 
  13  13   8       18.37       23.70     12.98 o 
  -6  14   8        0.27      -11.29     14.11 o 
  -5  14   8      222.30      257.92     19.19 o 
  -4  14   8      111.66       85.78     15.24 o 
  -3  14   8       50.30       37.81     12.98 o 
  -2  14   8       40.39       55.87     13.54 o 
  -1  14   8       72.86       70.55     12.98 o 
   0  14   8      355.45      378.12     19.19 o 
   1  14   8      467.16      476.31      9.88 o 
   2  14   8       10.63        5.67      5.52 o 
   3  14   8        2.52       -5.42      7.00 o 
   4  14   8       49.54       35.74      5.52 o 
   5  14   8        0.47       -0.91      5.10 o 
   6  14   8       91.58       91.06      6.08 o 
   7  14   8       38.99       25.87      5.42 o 
   8  14   8       10.74        9.71      5.28 o 
   9  14   8      294.39      292.89      9.23 o 
  10  14   8       94.78      105.78      6.92 o 
  11  14   8       88.29       71.83      5.71 o 
  12  14   8      115.85      136.58     14.11 o 
  -4  15   8       43.07       35.56     15.24 o 
  -3  15   8       66.99       75.06     15.24 o 
  -2  15   8      449.11      459.39     22.57 o 
  -1  15   8      270.92      274.28     18.06 o 
   0  15   8      126.03      115.38     12.42 o 
   1  15   8      134.95      119.92     10.43 o 
   2  15   8       29.52       25.67      6.17 o 
   3  15   8       68.78       72.99      6.50 o 
   4  15   8      114.81      116.19      8.53 o 
   5  15   8       15.03       13.22      5.61 o 
   6  15   8       21.45       24.53      5.73 o 
   7  15   8       31.30       52.84      5.97 o 
   8  15   8        4.63        1.55      6.88 o 
   9  15   8      182.22      208.92      8.35 o 
  10  15   8      226.25      228.24     24.27 o 
  11  15   8        5.12       -1.69     10.16 o 
  -3  16   8       89.92       81.83     15.80 o 
  -2  16   8        2.71        5.08     13.54 o 
  -1  16   8       39.08       23.69     10.03 o 
   0  16   8       84.24       84.91     10.43 o 
   1  16   8      118.18      138.27     14.11 o 
   2  16   8      230.54      201.48     15.80 o 
   3  16   8      112.71      102.10      7.15 o 
   4  16   8        1.09       -5.61      6.79 o 
   5  16   8       48.06       62.29      6.60 o 
   6  16   8        4.93        1.63      6.98 o 
   7  16   8       72.96       66.96     14.67 o 
   8  16   8       78.36       75.30      8.17 o 
   9  16   8        1.21       -1.62      7.37 o 
  10  16   8        0.57        2.54      7.58 o 
   0  17   8        4.92       19.75     12.42 o 
   1  17   8       28.90       26.53     12.42 o 
   2  17   8        1.44       12.42     11.85 o 
   3  17   8       26.90       16.93     11.29 o 
   4  17   8      220.69      226.60     11.15 o 
   5  17   8      132.56      132.84     10.16 o 
   6  17   8       47.83       51.02      7.95 o 
   7  17   8        4.72        3.33      7.37 o 
  -6 -16   9       20.38       35.56     17.50 o 
  -5 -16   9      149.55      147.30     20.32 o 
  -4 -16   9      121.41      133.75     20.32 o 
  -3 -16   9        1.01        4.23      6.45 o 
  -2 -16   9       14.09       16.08      3.25 o 
  -1 -16   9       98.57       89.56      4.26 o 
   0 -16   9       11.41       21.77      5.68 o 
   1 -16   9      193.80      208.14      8.97 o 
   2 -16   9      113.40      122.51      9.93 o 
  -9 -15   9       44.61       45.81      4.44 o 
  -8 -15   9       74.93       99.33     18.62 o 
  -7 -15   9      263.29      352.73     25.40 o 
  -6 -15   9       51.85       54.39     12.57 o 
  -5 -15   9       33.57       13.85     10.93 o 
  -4 -15   9        6.21       12.98     16.37 o 
  -3 -15   9      250.45      236.64      6.88 o 
  -2 -15   9      244.97      221.82      4.71 o 
  -1 -15   9        3.06        1.99      3.29 o 
   0 -15   9       77.23       62.49      4.16 o 
   1 -15   9       47.29       31.44      5.82 o 
   2 -15   9       95.82       97.50      7.17 o 
   3 -15   9       15.32       18.81      6.51 o 
   4 -15   9      610.78      647.96     13.92 o 
   5 -15   9       26.76       39.96     20.32 o 
 -10 -14   9      137.88      130.82      6.22 o 
  -9 -14   9       91.21       84.04      3.72 o 
  -8 -14   9        3.96        4.59      5.07 o 
  -7 -14   9      360.36      381.51     24.83 o 
  -6 -14   9      176.47      164.93     13.57 o 
  -5 -14   9       13.20        1.58     10.57 o 
  -4 -14   9      188.88      185.29     16.08 o 
  -3 -14   9      110.87      143.35     18.06 o 
  -2 -14   9      178.60      179.36     10.80 o 
  -1 -14   9      212.65      192.95      4.77 o 
   0 -14   9        2.06       -3.27      3.27 o 
   1 -14   9        5.56        1.12      3.68 o 
   2 -14   9      323.53      339.54     13.65 o 
   3 -14   9        0.13       -5.78      5.78 o 
   4 -14   9      127.68      128.59      6.69 o 
   5 -14   9       85.33       80.30     11.17 o 
   6 -14   9       58.73       55.64     14.11 o 
 -11 -13   9       21.80       18.06      7.57 o 
 -10 -13   9       42.57       45.37      3.88 o 
  -9 -13   9       23.92       13.83      3.47 o 
  -8 -13   9        1.06       -2.46      4.17 o 
  -7 -13   9      313.89      332.41     23.14 o 
  -6 -13   9       16.80       16.34      9.88 o 
  -5 -13   9       21.41       12.98      9.98 o 
  -4 -13   9        2.11        0.70      9.77 o 
  -3 -13   9      754.48      815.78     21.14 o 
  -2 -13   9       21.11       19.09      3.37 o 
  -1 -13   9      342.59      342.06      9.31 o 
   0 -13   9      120.87      100.46      3.75 o 
   1 -13   9        0.21       -3.41      3.41 o 
   2 -13   9      242.52      229.63      6.82 o 
   3 -13   9      155.31      156.19      5.55 o 
   4 -13   9      228.88      237.63      7.36 o 
   5 -13   9      289.02      289.03      8.15 o 
   6 -13   9       32.13       32.88      8.04 o 
   7 -13   9        6.24        9.93      8.23 o 
   8 -13   9       33.92       40.56      9.13 o 
 -12 -12   9      284.61      319.70     23.42 o 
 -11 -12   9        7.63        4.03      5.54 o 
 -10 -12   9       59.34       64.74      4.15 o 
  -9 -12   9      358.55      344.68      9.16 o 
  -8 -12   9        0.02       -1.67      2.45 o 
  -7 -12   9       55.25       42.89      6.52 o 
  -6 -12   9      241.90      256.61     14.13 o 
  -5 -12   9       54.47       50.55      9.72 o 
  -4 -12   9      108.05      118.11     11.15 o 
  -3 -12   9       84.39       71.65      9.98 o 
  -2 -12   9        8.98        7.42      3.58 o 
  -1 -12   9      953.94      939.09     15.81 o 
   0 -12   9      414.57      357.96      5.41 o 
   1 -12   9        1.30       -2.92      2.92 o 
   2 -12   9      591.02      570.84      7.13 o 
   3 -12   9      116.35      124.68      5.71 o 
   4 -12   9       25.17       27.18      5.01 o 
   5 -12   9       38.01       22.00      5.70 o 
   6 -12   9      252.86      263.37     14.22 o 
   7 -12   9      267.06      267.28     14.77 o 
   8 -12   9      942.67      991.03     19.12 o 
   9 -12   9       78.00       81.01      9.98 o 
 -12 -11   9       59.74       76.19      6.76 o 
 -11 -11   9        3.15       -0.04      7.57 o 
 -10 -11   9       56.68       68.13      4.84 o 
  -9 -11   9      407.75      382.68      6.21 o 
  -8 -11   9      149.48      135.23      4.13 o 
  -7 -11   9      216.67      222.39      7.04 o 
  -6 -11   9       82.59       76.75     14.11 o 
  -5 -11   9       18.81       20.75      8.57 o 
  -4 -11   9      109.96      113.29     12.42 o 
  -3 -11   9     1491.45     1516.27     41.20 o 
  -2 -11   9       29.18       30.34      8.57 o 
  -1 -11   9     1086.05     1083.41     14.34 o 
   0 -11   9      151.58      129.15      3.51 o 
   1 -11   9      102.68       97.48      4.16 o 
   2 -11   9      683.28      690.95      8.03 o 
   3 -11   9      732.74      734.01     14.91 o 
   4 -11   9       84.95       86.54      5.35 o 
   5 -11   9      794.36      793.28     11.99 o 
   6 -11   9      345.86      330.50     15.55 o 
   7 -11   9      234.09      227.44     13.26 o 
   8 -11   9      102.41       96.92     12.07 o 
   9 -11   9       40.26       23.29     11.39 o 
  10 -11   9       67.35       60.35      9.73 o 
 -13 -10   9        0.23       -1.51      7.76 o 
 -12 -10   9      124.85      145.71     12.13 o 
 -11 -10   9      131.09      134.39      6.93 o 
 -10 -10   9      581.08      557.44      8.99 o 
  -9 -10   9      222.34      245.56      5.46 o 
  -8 -10   9       13.62       12.02      2.80 o 
  -7 -10   9       33.41       34.28      3.80 o 
  -6 -10   9      469.03      426.53     10.21 o 
  -5 -10   9     1036.27     1047.68     22.15 o 
  -4 -10   9       53.37       40.86      8.57 o 
  -3 -10   9      247.08      260.22     13.33 o 
  -2 -10   9        3.60        0.63      6.75 o 
  -1 -10   9      991.78      980.97     10.75 o 
   0 -10   9     1119.82     1109.24      8.29 o 
   1 -10   9      572.40      586.84      6.08 o 
   2 -10   9      767.29      744.64      7.59 o 
   3 -10   9     1093.16     1089.30      9.97 o 
   4 -10   9      346.83      387.05      8.21 o 
   5 -10   9       12.21       18.92      5.29 o 
   6 -10   9      200.25      197.73     11.37 o 
   7 -10   9        1.56       -7.04      8.66 o 
   8 -10   9      497.79      531.07     24.27 o 
   9 -10   9       57.16       67.72     14.67 o 
  10 -10   9        1.81       -0.56     14.67 o 
  11 -10   9        4.92      -14.11     14.11 o 
 -13  -9   9       62.37       64.16     13.53 o 
 -12  -9   9        4.02        9.73      5.34 o 
 -11  -9   9       16.41       17.60      5.69 o 
 -10  -9   9        8.58        7.75      4.13 o 
  -9  -9   9       36.33       33.89      3.46 o 
  -8  -9   9      903.89      873.30      9.50 o 
  -7  -9   9      234.69      203.75      3.99 o 
  -6  -9   9      144.22      123.80      4.51 o 
  -5  -9   9       67.81       67.84      9.03 o 
  -4  -9   9      729.33      685.35     16.35 o 
  -3  -9   9     4188.29     4160.80    115.41 o 
  -2  -9   9      309.30      305.49     12.70 o 
  -1  -9   9       45.96       33.16      2.65 o 
   0  -9   9     2733.20     2682.00     21.43 o 
   1  -9   9       18.34       10.09      2.11 o 
   2  -9   9        6.80        2.93      2.42 o 
   3  -9   9      713.30      751.96      7.02 o 
   4  -9   9        6.04        5.70      3.90 o 
   5  -9   9      515.48      522.64      9.28 o 
   6  -9   9      128.73      119.51      9.69 o 
   7  -9   9      113.79      112.87     13.54 o 
   8  -9   9       51.41       31.60     12.98 o 
   9  -9   9      209.01      169.87     16.93 o 
  10  -9   9        0.03       -1.13     13.54 o 
  11  -9   9      132.01      107.23     16.37 o 
  12  -9   9      295.08      328.46     23.70 o 
 -14  -8   9        0.58       10.73      9.89 o 
 -13  -8   9        7.14        4.72     19.47 o 
 -12  -8   9       25.81       37.21      5.63 o 
 -11  -8   9      380.45      401.54      8.79 o 
 -10  -8   9      207.73      213.48      6.82 o 
  -9  -8   9        2.80        1.50      2.95 o 
  -8  -8   9       28.63       37.40      2.91 o 
  -7  -8   9       64.60       64.11      2.60 o 
  -6  -8   9      341.77      378.36      5.95 o 
  -5  -8   9     3672.01     3621.16     37.15 o 
  -4  -8   9      376.15      324.33     12.97 o 
  -3  -8   9      564.53      588.98     15.33 o 
  -2  -8   9       14.65       12.71      6.58 o 
  -1  -8   9      998.08      982.07      8.85 o 
   0  -8   9      246.00      188.62      6.39 o 
   1  -8   9       49.12       60.20      2.22 o 
   2  -8   9      314.26      322.15      4.38 o 
   3  -8   9     1148.56     1096.07      8.55 o 
   4  -8   9       37.93       26.67      3.86 o 
   5  -8   9       95.26       93.92      7.41 o 
   6  -8   9     2196.90     2185.49     24.05 o 
   7  -8   9      322.83      308.71     17.50 o 
   8  -8   9       95.20       71.11     12.42 o 
   9  -8   9      147.81      131.50     14.67 o 
  10  -8   9        0.19       -7.34     12.98 o 
  11  -8   9       55.82       49.10     15.24 o 
  12  -8   9      560.26      493.26     25.40 o 
 -14  -7   9      106.84      106.72     11.24 o 
 -13  -7   9      492.45      459.61     16.37 o 
 -12  -7   9       41.02       34.30      5.72 o 
 -11  -7   9      136.68      132.51      6.11 o 
 -10  -7   9      218.46      217.05      6.84 o 
  -9  -7   9       25.00       16.61      3.52 o 
  -8  -7   9     1384.78     1438.11     11.73 o 
  -7  -7   9     1345.02     1380.60     10.93 o 
  -6  -7   9       37.13       41.12      2.69 o 
  -5  -7   9       11.10       15.72      2.35 o 
  -4  -7   9      330.97      342.75      6.53 o 
  -3  -7   9      722.82      711.16     10.32 o 
  -2  -7   9      108.59      130.70      8.70 o 
  -1  -7   9       18.38       16.51      3.34 o 
   0  -7   9      985.02     1022.54      9.42 o 
   1  -7   9      225.49      190.87      3.21 o 
   2  -7   9      298.98      313.97      5.16 o 
   3  -7   9     1652.17     1632.67     10.55 o 
   4  -7   9     2393.96     2353.99     14.82 o 
   5  -7   9       27.94       28.52      3.28 o 
   6  -7   9     1433.11     1388.22     18.57 o 
   7  -7   9      163.57      153.24      8.00 o 
   8  -7   9      189.93      163.67     14.11 o 
   9  -7   9       85.71       75.62     12.98 o 
  10  -7   9      256.58      252.27     17.50 o 
  11  -7   9      598.83      620.24     25.96 o 
  12  -7   9      509.76      506.80     25.96 o 
  13  -7   9      163.94      159.72     19.19 o 
 -14  -6   9       12.91        8.40     10.12 o 
 -13  -6   9       16.40       14.05      9.55 o 
 -12  -6   9        0.78       -2.31     10.16 o 
 -11  -6   9       33.95       31.10      5.05 o 
 -10  -6   9     1093.31     1128.23     13.59 o 
  -9  -6   9        6.42        2.35      4.01 o 
  -8  -6   9       64.63       60.35      2.57 o 
  -7  -6   9      592.42      564.43      7.07 o 
  -6  -6   9      215.17      210.67      3.88 o 
  -5  -6   9     3396.21     3458.20     22.82 o 
  -4  -6   9      985.67      957.94      9.55 o 
  -3  -6   9      269.42      291.45      5.12 o 
  -2  -6   9     2356.22     2249.42     24.24 o 
  -1  -6   9      398.09      373.17      7.01 o 
   0  -6   9      462.12      387.78      6.54 o 
   1  -6   9     4130.26     4208.89     25.86 o 
   2  -6   9      435.54      467.28      4.77 o 
   3  -6   9      620.61      592.48      5.22 o 
   4  -6   9       35.47       44.88      2.14 o 
   5  -6   9      387.86      375.84      6.34 o 
   6  -6   9     3504.35     3363.55     28.95 o 
   7  -6   9     1223.97     1255.92     19.61 o 
   8  -6   9        4.77       -7.34      9.59 o 
   9  -6   9      378.16      389.41     19.75 o 
  10  -6   9       75.22       38.94     12.98 o 
  11  -6   9      390.97      414.81     22.57 o 
  12  -6   9      757.74      735.37     27.09 o 
  13  -6   9       13.73       14.11     15.80 o 
  14  -6   9       40.64       71.11     17.50 o 
 -14  -5   9       12.95        3.19      9.55 o 
 -13  -5   9      425.47      441.27     15.83 o 
 -12  -5   9      387.94      377.59     14.22 o 
 -11  -5   9       45.64       45.97      5.16 o 
 -10  -5   9       43.95       40.68      4.82 o 
  -9  -5   9       99.57       93.92      4.91 o 
  -8  -5   9      376.18      343.19      6.97 o 
  -7  -5   9     3823.10     3924.30     24.69 o 
  -6  -5   9      170.59      198.96      3.96 o 
  -5  -5   9      218.67      225.03      3.60 o 
  -4  -5   9       54.42       40.78      2.40 o 
  -3  -5   9       91.87       83.91      2.92 o 
  -2  -5   9      467.50      533.21      8.52 o 
  -1  -5   9     7474.72     7828.14     56.94 o 
   0  -5   9     1025.68      995.65      7.76 o 
   1  -5   9     1237.42     1292.41      8.87 o 
   2  -5   9        4.37        4.50      1.62 o 
   3  -5   9        6.35       10.74      1.63 o 
   4  -5   9     1172.17     1160.34     10.24 o 
   5  -5   9     1541.69     1541.41     11.96 o 
   6  -5   9      100.65       70.83      3.68 o 
   7  -5   9      121.12      117.59      5.90 o 
   8  -5   9      644.37      598.18     13.76 o 
   9  -5   9       68.21       78.45     11.85 o 
  10  -5   9     1532.33     1487.22     25.10 o 
  11  -5   9        4.20        1.13     12.98 o 
  12  -5   9     1038.25     1070.04     32.73 o 
  13  -5   9      208.78      195.83     19.19 o 
  14  -5   9        1.34       10.72     15.80 o 
 -15  -4   9      133.99      123.03     16.93 o 
 -14  -4   9       21.54       16.37     10.38 o 
 -13  -4   9       12.01        2.35      9.37 o 
 -12  -4   9      180.01      163.60     10.93 o 
 -11  -4   9        8.42        5.04      7.71 o 
 -10  -4   9     2068.90     2100.57     26.07 o 
  -9  -4   9      134.79      128.39      6.84 o 
  -8  -4   9       89.17       81.15      4.93 o 
  -7  -4   9      580.04      544.00      6.11 o 
  -6  -4   9      489.69      495.08      4.94 o 
  -5  -4   9     1703.82     1678.07     13.47 o 
  -4  -4   9     3932.49     4092.27     28.74 o 
  -3  -4   9      191.88      190.04      4.76 o 
  -2  -4   9      323.29      338.09      3.73 o 
  -1  -4   9        0.07       -1.02      1.02 o 
   0  -4   9      263.48      272.91      3.07 o 
   1  -4   9     3649.71     3843.06     23.61 o 
   2  -4   9     2974.96     2960.20     17.28 o 
   3  -4   9     1814.40     1906.08     11.21 o 
   4  -4   9      834.61      826.56      6.31 o 
   5  -4   9      129.19      138.42      3.22 o 
   6  -4   9      139.10      157.00      4.59 o 
   7  -4   9     2117.51     2080.13     22.87 o 
   8  -4   9     1550.91     1615.75     48.54 o 
   9  -4   9      117.16       92.64     10.72 o 
  10  -4   9     1320.10     1329.31     29.06 o 
  11  -4   9      472.08      493.74     15.55 o 
  12  -4   9      375.32      411.06     15.55 o 
  13  -4   9      338.11      307.67     15.55 o 
  14  -4   9       37.58       42.22     11.15 o 
  15  -4   9      125.44      141.27     13.15 o 
 -15  -3   9      307.52      356.68     24.83 o 
 -14  -3   9      107.91      107.12     12.42 o 
 -13  -3   9        4.28        9.68      8.97 o 
 -12  -3   9      609.52      628.51     17.50 o 
 -11  -3   9        1.78        1.27      7.77 o 
 -10  -3   9      160.08      150.62      9.55 o 
  -9  -3   9      329.22      310.63      8.18 o 
  -8  -3   9       78.69       76.07      3.84 o 
  -7  -3   9      959.24      919.55      8.17 o 
  -6  -3   9      214.60      235.23      4.35 o 
  -5  -3   9     1594.18     1574.34     11.65 o 
  -4  -3   9      167.65      170.62      3.47 o 
  -3  -3   9       19.71       32.10      1.77 o 
  -2  -3   9     3630.79     3858.14     25.19 o 
  -1  -3   9    10285.24    10526.18     66.72 o 
   0  -3   9      127.36      101.01      2.30 o 
   1  -3   9     1567.32     1609.81     11.72 o 
   2  -3   9      375.87      398.98      3.45 o 
   3  -3   9      548.49      455.75      3.78 o 
   4  -3   9     3368.90     3426.91     20.09 o 
   5  -3   9     4710.16     4694.47     31.12 o 
   6  -3   9      122.67       93.93      3.67 o 
   7  -3   9      732.68      745.59      9.37 o 
   8  -3   9      799.23      753.22     20.03 o 
   9  -3   9      230.58      224.76      6.82 o 
  10  -3   9      938.80      969.13     13.33 o 
  11  -3   9      300.40      294.18      7.48 o 
  12  -3   9       94.96       94.64     10.12 o 
  13  -3   9      167.03      180.90     12.17 o 
  14  -3   9       15.85       11.57      9.98 o 
  15  -3   9       19.78       20.24     10.97 o 
 -15  -2   9      299.55      341.44     23.14 o 
 -14  -2   9       45.23       70.55     15.80 o 
 -13  -2   9       71.12       64.03     10.17 o 
 -12  -2   9        3.40        2.17      8.97 o 
 -11  -2   9      215.68      189.63     15.24 o 
 -10  -2   9      476.31      511.32     20.32 o 
  -9  -2   9     2230.53     2225.05     30.08 o 
  -8  -2   9      340.49      339.06      6.54 o 
  -7  -2   9     1581.49     1545.30     17.68 o 
  -6  -2   9      532.38      487.42      5.40 o 
  -5  -2   9        0.68       -1.68      1.68 o 
  -4  -2   9     4210.01     4421.52     28.97 o 
  -3  -2   9     6775.89     7204.92     46.01 o 
  -2  -2   9      756.23      837.68      6.67 o 
  -1  -2   9       83.57       75.45      4.35 o 
   0  -2   9     5562.56     5730.20     29.87 o 
   1  -2   9     1464.26     1520.31      8.78 o 
   2  -2   9     7534.25     7646.59     40.46 o 
   3  -2   9      900.74      790.31      5.72 o 
   4  -2   9       42.98       30.89      1.40 o 
   5  -2   9      514.62      539.15      4.77 o 
   6  -2   9     2648.25     2582.37     15.06 o 
   7  -2   9      721.61      736.32      6.57 o 
   8  -2   9     4320.32     4394.72     27.28 o 
   9  -2   9      109.25       96.28      5.11 o 
  10  -2   9      860.65      870.26     10.37 o 
  11  -2   9       48.76       45.18      4.72 o 
  12  -2   9      146.07      132.91      5.16 o 
  13  -2   9      458.06      445.28      8.49 o 
  14  -2   9      381.25      365.34      8.03 o 
  15  -2   9       38.32       29.46      5.40 o 
 -14  -1   9       11.49        8.47     14.11 o 
 -13  -1   9       37.21       43.98     10.38 o 
 -12  -1   9      111.90      126.98     15.24 o 
 -11  -1   9       21.38       15.24     11.29 o 
 -10  -1   9        0.62        7.90     10.16 o 
  -9  -1   9        7.97       12.09      7.62 o 
  -8  -1   9      892.23      851.20     14.77 o 
  -7  -1   9      268.04      271.60      9.53 o 
  -6  -1   9      539.00      549.48      5.55 o 
  -5  -1   9       36.25       49.30      2.51 o 
  -4  -1   9      815.99      767.78      6.09 o 
  -3  -1   9     2007.21     1982.57     11.90 o 
  -2  -1   9      171.14      139.78      2.31 o 
  -1  -1   9     5405.30     4999.20     29.71 o 
   0  -1   9     4452.26     4151.97     23.52 o 
   1  -1   9      391.74      507.77      3.88 o 
   2  -1   9      685.66      770.16      5.12 o 
   3  -1   9      459.97      405.03      2.82 o 
   4  -1   9      886.18      835.69      4.93 o 
   5  -1   9     9399.45     9724.56     50.29 o 
   6  -1   9     1161.63     1375.18      8.07 o 
   7  -1   9      963.92      959.17      6.96 o 
   8  -1   9     3216.17     3313.15     21.12 o 
   9  -1   9      585.77      599.81      9.82 o 
  10  -1   9      464.44      451.85      9.37 o 
  11  -1   9      252.51      248.96      8.56 o 
  12  -1   9      189.09      208.81     10.38 o 
  13  -1   9      133.10      147.40      7.28 o 
  14  -1   9       15.98       14.67      6.45 o 
  15  -1   9       33.21       35.09      6.97 o 
  16  -1   9      175.15      182.05     11.66 o 
 -14   0   9      472.55      530.50     25.96 o 
 -13   0   9        0.19       -3.95     13.54 o 
 -12   0   9        8.19        9.03     12.98 o 
 -11   0   9       78.87       60.39     12.42 o 
 -10   0   9      149.38      116.26     12.42 o 
  -9   0   9     2627.85     2647.44     51.36 o 
  -8   0   9      222.20      213.84      7.19 o 
  -7   0   9      271.67      240.62      7.04 o 
  -6   0   9     2678.16     2686.18     19.18 o 
  -5   0   9     1509.29     1416.70     12.62 o 
  -4   0   9     2884.41     2923.43     19.79 o 
  -3   0   9    12443.55    12728.13     80.05 o 
  -2   0   9     4024.05     4043.51     24.41 o 
  -1   0   9     1163.02     1285.13      8.78 o 
   0   0   9     1735.62     1792.53     23.95 o 
   1   0   9      430.71      510.20      3.50 o 
   2   0   9     1810.95     1671.63      8.93 o 
   3   0   9     9658.46     9811.05     44.18 o 
   4   0   9      557.49      535.56      3.70 o 
   5   0   9      451.17      442.04      3.54 o 
   6   0   9       22.52       28.98      1.64 o 
   7   0   9      442.69      404.68      4.47 o 
   8   0   9     4246.66     4369.54     25.49 o 
   9   0   9      492.48      494.52     11.34 o 
  10   0   9      366.48      373.71      8.95 o 
  11   0   9       61.92       52.59      8.17 o 
  12   0   9       96.28       92.92      9.15 o 
  13   0   9      218.84      246.88     33.58 o 
  14   0   9     1225.70     1240.68     24.94 o 
  15   0   9       67.08       80.48     11.57 o 
  16   0   9        2.39        8.06      8.03 o
[truncated: 560,253 more chars]
